# Supplementary material for: TANGO: Analysis and curation of particles in cryo-electron tomography
Source: Nat Commun. 2026 Feb 10;17:1557. doi: 10.1038/s41467-026-69195-5 (PMC12894703; doi:10.1038/s41467-026-69195-5)
Supplement: Supplementary file 4 — Source Data [file 41467_2026_69195_MOESM4_ESM.xlsx]

## Sheet: Figure 2d, e
Column1	Column2	Column3	Column4	Column5	Column6	Column7	Column8	Column9	Column10	Column11	Column12	Column13
qp_id	nn_id	tomo_number	twist_so_x	twist_so_y	twist_so_z	twist_x	twist_y	twist_z	angular_score	geodesic_distance	euclidean_distance	product_distance
0.0	1.0	1.0	0.0	0.0	0.0	0.8660173962970548	-1.500004623096499	0.0	1.0	0.0	1.7320508075688772	1.7320508075688772
0.0	2.0	1.0	0.0	0.0	0.0	1.7320347925941095	-3.000009246192998	0.0	1.0	0.0	3.4641016151377544	3.4641016151377544
0.0	3.0	1.0	-0.0	-0.0	-3.1415885784287325	2.5980521888911645	-4.500013869289497	0.0	1.0	3.1415885784287325	5.196152422706632	6.072032509474391
0.0	7.0	1.0	-0.0	-0.0	-3.1415885784287325	1.7320508075441978	-9.246235744386766e-06	0.0	1.0	3.1415885784287325	1.7320508075688776	3.5874195177193684
0.0	8.0	1.0	0.0	0.0	1.0471973350537351	2.598068203841253	-1.5000138693322436	0.0	1.0	1.0471973350537351	3.0000000000000004	3.1775182546357854
0.0	9.0	1.0	0.0	0.0	1.0471973350537351	3.464085600138307	-3.000018492428742	0.0	1.0	1.0471973350537351	4.58257569495584	4.700704442798297
0.0	14.0	1.0	0.0	0.0	-1.0472016800621569	2.5980842187913407	1.4999861306250102	0.0	1.0	1.0472016800621569	3.0000000000000004	3.1775196865991258
0.0	15.0	1.0	-0.0	-0.0	-3.1415885784287325	3.4641016150883956	-1.8492471488773532e-05	0.0	1.0	3.1415885784287325	3.4641016151377553	4.676492146482646
0.0	16.0	1.0	0.0	0.0	0.0	4.330119011385451	-1.5000231155679877	0.0	1.0	0.0	4.582575694955841	4.582575694955841
0.0	17.0	1.0	0.0	0.0	0.0	5.196136407682506	-3.000027738664487	0.0	1.0	0.0	6.000000000000001	6.000000000000001
0.0	21.0	1.0	0.0	0.0	-2.094392990444708	4.330135026335538	1.4999768843892658	0.0	1.0	2.094392990444708	4.58257569495584	5.038499975034626
0.0	22.0	1.0	0.0	0.0	-1.0472016800621569	5.196152422632593	-2.7738707233382343e-05	0.0	1.0	1.0472016800621569	5.196152422706631	5.300625562961885
0.0	28.0	1.0	0.0	0.0	0.0	5.196168437582681	2.9999722612500204	0.0	1.0	0.0	6.000000000000001	6.000000000000001
1.0	0.0	1.0	0.0	0.0	0.0	-0.8660173962970548	1.500004623096499	0.0	1.0	0.0	1.7320508075688772	1.7320508075688772
1.0	2.0	1.0	0.0	0.0	0.0	0.8660173962970548	-1.500004623096499	0.0	1.0	0.0	1.7320508075688772	1.7320508075688772
1.0	3.0	1.0	-0.0	-0.0	-3.1415885784287325	1.7320347925941098	-3.0000092461929984	0.0	1.0	3.1415885784287325	3.4641016151377553	4.676492146482646
1.0	4.0	1.0	0.0	0.0	1.0471973350537351	2.5980521888911645	-4.500013869289497	0.0	1.0	1.0471973350537351	5.196152422706632	5.300624704555458
1.0	7.0	1.0	-0.0	-0.0	-3.1415885784287325	0.866033411247143	1.4999953768607546	0.0	1.0	3.1415885784287325	1.7320508075688772	3.5874195177193684
1.0	8.0	1.0	0.0	0.0	1.0471973350537351	1.7320508075441978	-9.246235744497788e-06	0.0	1.0	1.0471973350537351	1.7320508075688776	2.0240114274735816
1.0	9.0	1.0	0.0	0.0	1.0471973350537351	2.5980682038412524	-1.5000138693322431	0.0	1.0	1.0471973350537351	3.0	3.177518254635785
1.0	10.0	1.0	0.0	0.0	-1.0472016800621569	3.464085600138307	-3.000018492428742	0.0	1.0	1.0472016800621569	4.58257569495584	4.700705410757518
1.0	14.0	1.0	0.0	0.0	-1.0472016800621569	1.732066822494286	2.999990753721509	0.0	1.0	1.0472016800621569	3.4641016151377544	3.6189268241738466
1.0	15.0	1.0	-0.0	-0.0	-3.1415885784287325	2.5980842187913407	1.4999861306250102	0.0	1.0	3.1415885784287325	3.0000000000000004	4.34391284398224
1.0	16.0	1.0	0.0	0.0	0.0	3.4641016150883956	-1.8492471488773532e-05	0.0	1.0	0.0	3.4641016151377553	3.4641016151377553
1.0	17.0	1.0	0.0	0.0	0.0	4.330119011385451	-1.5000231155679882	0.0	1.0	0.0	4.582575694955841	4.582575694955841
1.0	18.0	1.0	0.0	0.0	2.094397980070719	5.196136407682506	-3.000027738664487	0.0	1.0	2.094397980070719	6.000000000000001	6.355037600118847
1.0	21.0	1.0	0.0	0.0	-2.094392990444708	3.464117630038483	2.9999815074857645	0.0	1.0	2.094392990444708	4.58257569495584	5.038499975034626
1.0	22.0	1.0	0.0	0.0	-1.0472016800621569	4.3301350263355385	1.4999768843892656	0.0	1.0	1.0472016800621569	4.58257569495584	4.700705410757518
1.0	23.0	1.0	0.0	0.0	-2.094392990444708	5.196152422632593	-2.7738707232938253e-05	0.0	1.0	2.094392990444708	5.196152422706631	5.602363965186832
1.0	29.0	1.0	-0.0	-0.0	-3.1415885784287325	5.196168437582681	2.9999722612500204	0.0	1.0	3.1415885784287325	6.000000000000001	6.772708379674551
2.0	0.0	1.0	0.0	0.0	0.0	-1.7320347925941095	3.000009246192998	0.0	1.0	0.0	3.4641016151377544	3.4641016151377544
2.0	1.0	1.0	0.0	0.0	0.0	-0.8660173962970548	1.500004623096499	0.0	1.0	0.0	1.7320508075688772	1.7320508075688772
2.0	3.0	1.0	-0.0	-0.0	-3.1415885784287325	0.866017396297055	-1.5000046230964992	0.0	1.0	3.1415885784287325	1.7320508075688776	3.5874195177193684
2.0	4.0	1.0	0.0	0.0	1.0471973350537351	1.7320347925941095	-3.000009246192998	0.0	1.0	1.0471973350537351	3.4641016151377544	3.618925566869764
2.0	5.0	1.0	0.0	0.0	0.0	2.598052188891164	-4.500013869289496	0.0	1.0	0.0	5.196152422706631	5.196152422706631
2.0	7.0	1.0	-0.0	-0.0	-3.1415885784287325	1.601495008807241e-05	2.9999999999572537	0.0	1.0	3.1415885784287325	3.0000000000000004	4.34391284398224
2.0	8.0	1.0	0.0	0.0	1.0471973350537351	0.8660334112471431	1.4999953768607543	0.0	1.0	1.0471973350537351	1.7320508075688772	2.024011427473581
2.0	9.0	1.0	0.0	0.0	1.0471973350537351	1.7320508075441976	-9.246235744164721e-06	0.0	1.0	1.0471973350537351	1.7320508075688772	2.024011427473581
2.0	10.0	1.0	0.0	0.0	-1.0472016800621569	2.598068203841253	-1.5000138693322436	0.0	1.0	1.0472016800621569	3.0000000000000004	3.1775196865991258
2.0	11.0	1.0	0.0	0.0	0.0	3.464085600138307	-3.000018492428742	0.0	1.0	0.0	4.58257569495584	4.58257569495584
2.0	14.0	1.0	0.0	0.0	-1.0472016800621569	0.8660494261972311	4.499995376818008	0.0	1.0	1.0472016800621569	4.58257569495584	4.700705410757518
2.0	15.0	1.0	-0.0	-0.0	-3.1415885784287325	1.732066822494286	2.999990753721509	0.0	1.0	3.1415885784287325	3.4641016151377544	4.676492146482646
2.0	16.0	1.0	0.0	0.0	0.0	2.5980842187913407	1.4999861306250102	0.0	1.0	0.0	3.0000000000000004	3.0000000000000004
2.0	17.0	1.0	0.0	0.0	0.0	3.4641016150883956	-1.8492471488995577e-05	0.0	1.0	0.0	3.4641016151377553	3.4641016151377553
2.0	18.0	1.0	0.0	0.0	2.094397980070719	4.330119011385451	-1.5000231155679877	0.0	1.0	2.094397980070719	4.582575694955841	5.038502049113835
2.0	19.0	1.0	-0.0	-0.0	-3.1415885784287325	5.196136407682505	-3.0000277386644862	0.0	1.0	3.1415885784287325	6.0	6.772708379674549
2.0	21.0	1.0	0.0	0.0	-2.094392990444708	2.5981002337414285	4.499986130582264	0.0	1.0	2.094392990444708	5.196152422706632	5.602363965186832
2.0	22.0	1.0	0.0	0.0	-1.0472016800621569	3.4641176300384835	2.9999815074857645	0.0	1.0	1.0472016800621569	4.58257569495584	4.700705410757518
2.0	23.0	1.0	0.0	0.0	-2.094392990444708	4.330135026335538	1.499976884389266	0.0	1.0	2.094392990444708	4.58257569495584	5.038499975034626
2.0	24.0	1.0	0.0	0.0	1.0471973350537351	5.196152422632593	-2.7738707233382343e-05	0.0	1.0	1.0471973350537351	5.196152422706631	5.300624704555458
2.0	30.0	1.0	0.0	0.0	0.0	5.196168437582681	2.9999722612500204	0.0	1.0	0.0	6.000000000000001	6.000000000000001
3.0	0.0	1.0	-0.0	-0.0	3.1415885784287325	2.598033850588299	-4.500024456733245	0.0	1.0	3.1415885784287325	5.196152422706632	6.072032509474391
3.0	1.0	1.0	-0.0	-0.0	3.1415885784287325	1.732022567058866	-3.0000163044888297	0.0	1.0	3.1415885784287325	3.4641016151377544	4.676492146482646
3.0	2.0	1.0	-0.0	-0.0	3.1415885784287325	0.8660112835294331	-1.500008152244415	0.0	1.0	3.1415885784287325	1.7320508075688776	3.5874195177193684
3.0	4.0	1.0	0.0	0.0	-2.094399393697119	-0.8660112835294327	1.5000081522444144	0.0	1.0	2.094399393697119	1.7320508075688767	2.7178132423547536
3.0	5.0	1.0	-0.0	-0.0	3.1415885784287325	-1.7320225670588654	3.000016304488829	0.0	1.0	3.1415885784287325	3.4641016151377535	4.676492146482645
3.0	6.0	1.0	-0.0	0.0	1.0471955879840242	-2.598033850588299	4.500024456733245	0.0	1.0	1.0471955879840242	5.196152422706632	5.3006243594026925
3.0	7.0	1.0	0.0	0.0	0.0	0.8659830430961633	-4.500008152111494	0.0	1.0	0.0	4.58257569495584	4.58257569495584
3.0	8.0	1.0	0.0	0.0	-2.094399393697119	-2.8240433269655085e-05	-2.9999999998670797	0.0	1.0	2.094399393697119	3.0	3.6587578247704315
3.0	9.0	1.0	0.0	0.0	-2.094399393697119	-0.8660395239627023	-1.499991847622665	0.0	1.0	2.094399393697119	1.7320508075688772	2.7178132423547536
3.0	10.0	1.0	-0.0	-0.0	2.0943868983665754	-1.7320508074921355	1.6304621750062864e-05	0.0	0.9999843314249215	2.0943868983665754	1.732050807568877	2.7178036132232886
3.0	11.0	1.0	-0.0	-0.0	3.1415885784287325	-2.598062091021568	1.5000244568661643	0.0	1.0	3.1415885784287325	2.999999999999999	4.343912843982238
3.0	12.0	1.0	-0.0	-0.0	3.1415885784287325	-3.464073374551001	3.0000326091105793	0.0	1.0	3.1415885784287325	4.582575694955839	5.556039848319472
3.0	14.0	1.0	-0.0	-0.0	2.0943868983665754	-5.648086653931017e-05	-5.999999999734159	0.0	0.9999843314249215	2.0943868983665754	6.0	6.35503394798561
3.0	15.0	1.0	0.0	0.0	0.0	-0.8660677643959722	-4.499991847489744	0.0	1.0	0.0	4.582575694955839	4.582575694955839
3.0	16.0	1.0	-0.0	-0.0	3.1415885784287325	-1.7320790479254051	-2.999983695245329	0.0	1.0	3.1415885784287325	3.464101615137754	4.676492146482645
3.0	17.0	1.0	-0.0	-0.0	3.1415885784287325	-2.5980903314548383	-1.4999755430009143	0.0	1.0	3.1415885784287325	2.9999999999999996	4.343912843982239
3.0	18.0	1.0	0.0	0.0	-1.047198748680135	-3.464101614984271	3.260924350012573e-05	0.0	1.0	1.047198748680135	3.464101615137754	3.61892597592673
3.0	19.0	1.0	0.0	0.0	0.0	-4.330112898513704	1.5000407614879145	0.0	1.0	0.0	4.58257569495584	4.58257569495584
3.0	20.0	1.0	-0.0	0.0	1.0471955879840242	-5.196124182043137	3.0000489137323303	0.0	1.0	1.0471955879840242	6.0	6.090699352249559
3.0	22.0	1.0	-0.0	-0.0	2.0943868983665754	-2.598118571888108	-4.499975542867993	0.0	0.9999843314249215	2.0943868983665754	5.196152422706631	5.602361687721488
3.0	23.0	1.0	-0.0	0.0	1.0471955879840242	-3.46412985541754	-2.9999673906235795	0.0	1.0	1.0471955879840242	4.58257569495584	4.7007040535959295
3.0	24.0	1.0	0.0	0.0	-2.094399393697119	-4.330141138946973	-1.499959238379164	0.0	1.0	2.094399393697119	4.582575694955839	5.038502636728381
3.0	25.0	1.0	-0.0	-0.0	2.0943868983665754	-5.196152422476406	4.891386525018859e-05	0.0	0.9999843314249215	2.0943868983665754	5.196152422706631	5.602361687721488
3.0	31.0	1.0	-0.0	-0.0	3.1415885784287325	-5.1961806629096765	-2.9999510860018286	0.0	1.0	3.1415885784287325	5.999999999999999	6.772708379674549
4.0	1.0	1.0	0.0	0.0	-1.0471973350537351	2.5980992611014835	4.499986692142981	0.0	1.0	1.0471973350537351	5.196152422706632	5.300624704555458
4.0	2.0	1.0	0.0	0.0	-1.0471973350537351	1.7320661740676555	2.99999112809532	0.0	1.0	1.0471973350537351	3.4641016151377544	3.618925566869764
4.0	3.0	1.0	0.0	0.0	2.094399393697119	0.8660330870338275	1.4999955640476597	0.0	1.0	2.094399393697119	1.7320508075688767	2.7178132423547536
4.0	5.0	1.0	0.0	0.0	-1.0471973350537351	-0.8660330870338275	-1.4999955640476597	0.0	1.0	1.0471973350537351	1.7320508075688767	2.024011427473581
4.0	6.0	1.0	0.0	0.0	-3.1415903254984436	-1.732066174067656	-2.999991128095321	0.0	1.0	3.1415903254984436	3.4641016151377553	4.676493320134802
4.0	8.0	1.0	0.0	0.0	0.0	3.4641169816138113	2.999982256229995	0.0	1.0	0.0	4.582575694955839	4.582575694955839
4.0	9.0	1.0	0.0	0.0	0.0	2.5980838945799833	1.4999866921823357	0.0	1.0	0.0	3.0	3.0
4.0	10.0	1.0	0.0	0.0	-2.094399015115892	1.7320508075461556	-8.871865324833195e-06	0.0	1.0	2.094399015115892	1.7320508075688772	2.717812950612757
4.0	11.0	1.0	0.0	0.0	-1.0471973350537351	0.8660177205123281	-1.5000044359129845	0.0	1.0	1.0471973350537351	1.732050807568877	2.024011427473581
4.0	12.0	1.0	0.0	0.0	-1.0471973350537351	-1.5366521499915464e-05	-2.9999999999606453	0.0	1.0	1.0471973350537351	3.0000000000000004	3.1775182546357854
4.0	13.0	1.0	0.0	0.0	1.0472006450169837	-0.8660484535553286	-4.499995564008306	0.0	1.0	1.0472006450169837	4.582575694955841	4.700705180174991
4.0	15.0	1.0	0.0	0.0	2.094399393697119	5.196167789159967	2.9999733843646714	0.0	1.0	2.094399393697119	6.0	6.355038066000774
4.0	16.0	1.0	0.0	0.0	-1.0471973350537351	4.33013470212614	1.4999778203170109	0.0	1.0	1.0471973350537351	4.582575694955841	4.700704442798298
4.0	17.0	1.0	0.0	0.0	-1.0471973350537351	3.464101615092311	-1.774373064966639e-05	0.0	1.0	1.0471973350537351	3.4641016151377544	3.618925566869764
4.0	18.0	1.0	0.0	0.0	1.0472006450169837	2.5980685280584837	-1.5000133077783093	0.0	1.0	1.0472006450169837	3.0	3.1775193454838297
4.0	19.0	1.0	0.0	0.0	2.094399393697119	1.7320354410246561	-3.000008871825969	0.0	1.0	2.094399393697119	3.464101615137754	4.048025298873372
4.0	20.0	1.0	0.0	0.0	-3.1415903254984436	0.8660023539908277	-4.50000443587363	0.0	1.0	3.1415903254984436	4.582575694955841	5.55604083617691
4.0	23.0	1.0	0.0	0.0	-3.1415903254984436	5.196152422638467	-2.661559597338936e-05	0.0	1.0	3.1415903254984436	5.196152422706632	6.0720334133851255
4.0	24.0	1.0	0.0	0.0	0.0	4.330119335604639	-1.5000221796436342	0.0	1.0	0.0	4.58257569495584	4.58257569495584
4.0	25.0	1.0	0.0	0.0	-2.094399015115892	3.464086248570811	-3.0000177436912936	0.0	1.0	2.094399015115892	4.582575694955839	5.038502479360153
4.0	26.0	1.0	0.0	0.0	-1.0471973350537351	2.598053161536983	-4.500013307738954	0.0	1.0	1.0471973350537351	5.196152422706631	5.300624704555458
4.0	32.0	1.0	0.0	0.0	1.0472006450169837	5.196137056116967	-3.0000266155566186	0.0	1.0	1.0472006450169837	6.0	6.090700221725248
5.0	2.0	1.0	0.0	0.0	0.0	-2.598052188891164	4.500013869289496	0.0	1.0	0.0	5.196152422706631	5.196152422706631
5.0	3.0	1.0	-0.0	-0.0	-3.1415885784287325	-1.732034792594109	3.000009246192997	0.0	1.0	3.1415885784287325	3.4641016151377535	4.676492146482645
5.0	4.0	1.0	0.0	0.0	1.0471973350537351	-0.8660173962970545	1.5000046230964985	0.0	1.0	1.0471973350537351	1.7320508075688767	2.024011427473581
5.0	6.0	1.0	0.0	0.0	-2.094392990444708	0.8660173962970554	-1.5000046230965	0.0	1.0	2.094392990444708	1.7320508075688785	2.7178083078877973
5.0	9.0	1.0	0.0	0.0	1.0471973350537351	-0.8660013813469662	4.500004623053752	0.0	1.0	1.0471973350537351	4.58257569495584	4.700704442798297
5.0	10.0	1.0	0.0	0.0	-1.0472016800621569	1.60149500885165e-05	2.999999999957253	0.0	1.0	1.0472016800621569	2.9999999999999996	3.177519686599125
5.0	11.0	1.0	0.0	0.0	0.0	0.8660334112471431	1.4999953768607543	0.0	1.0	0.0	1.7320508075688772	1.7320508075688772
5.0	12.0	1.0	0.0	0.0	0.0	1.732050807544198	-9.246235744941877e-06	0.0	1.0	0.0	1.7320508075688776	1.7320508075688776
5.0	13.0	1.0	0.0	0.0	2.094397980070719	2.5980682038412537	-1.500013869332245	0.0	1.0	2.094397980070719	3.0000000000000018	3.658757015562023
5.0	16.0	1.0	0.0	0.0	0.0	3.202990017658891e-05	5.999999999914507	0.0	1.0	0.0	6.0	6.0
5.0	17.0	1.0	0.0	0.0	0.0	0.8660494261972316	4.499995376818007	0.0	1.0	0.0	4.582575694955839	4.582575694955839
5.0	18.0	1.0	0.0	0.0	2.094397980070719	1.7320668224942861	2.9999907537215087	0.0	1.0	2.094397980070719	3.4641016151377544	4.048024567480329
5.0	19.0	1.0	-0.0	-0.0	-3.1415885784287325	2.5980842187913407	1.4999861306250102	0.0	1.0	3.1415885784287325	3.0000000000000004	4.34391284398224
5.0	20.0	1.0	0.0	0.0	-2.094392990444708	3.464101615088396	-1.8492471489883755e-05	0.0	1.0	2.094392990444708	3.4641016151377553	4.048021985911629
5.0	24.0	1.0	0.0	0.0	1.0471973350537351	2.5981002337414285	4.499986130582263	0.0	1.0	1.0471973350537351	5.196152422706631	5.300624704555458
5.0	25.0	1.0	0.0	0.0	-1.0472016800621569	3.4641176300384835	2.9999815074857645	0.0	1.0	1.0472016800621569	4.58257569495584	4.700705410757518
5.0	26.0	1.0	0.0	0.0	0.0	4.3301350263355385	1.4999768843892651	0.0	1.0	0.0	4.58257569495584	4.58257569495584
5.0	27.0	1.0	0.0	0.0	0.0	5.1961524226325935	-2.773870723471461e-05	0.0	1.0	0.0	5.196152422706633	5.196152422706633
5.0	33.0	1.0	0.0	0.0	-1.0472016800621569	5.196168437582681	2.9999722612500204	0.0	1.0	1.0472016800621569	6.000000000000001	6.090700399685164
6.0	3.0	1.0	-0.0	-0.0	-1.0471955879840242	-2.598109737474535	-4.49998064351837	0.0	1.0	1.0471955879840242	5.196152422706632	5.3006243594026925
6.0	4.0	1.0	0.0	0.0	3.1415903254984436	-1.732073158316357	-2.999987095678914	0.0	1.0	3.1415903254984436	3.4641016151377557	4.676493320134802
6.0	5.0	1.0	0.0	0.0	2.094392990444708	-0.866036579158179	-1.4999935478394577	0.0	1.0	2.094392990444708	1.7320508075688785	2.7178083078877973
6.0	10.0	1.0	0.0	0.0	1.0471913103825514	-3.464123965837164	-2.9999741914410865	0.0	0.999988080893155	1.0471913103825514	4.58257569495584	4.70070310065853
6.0	11.0	1.0	0.0	0.0	2.094392990444708	-2.598087386678986	-1.4999806436016305	0.0	1.0	2.094392990444708	3.000000000000001	3.658754159331279
6.0	12.0	1.0	0.0	0.0	2.094392990444708	-1.7320508075208076	1.2904237826516507e-05	0.0	1.0	2.094392990444708	1.7320508075688776	2.717808307887797
6.0	13.0	1.0	-0.0	-0.0	-2.094394336664159	-0.8660142283626286	1.5000064520772842	0.0	1.0	2.094394336664159	1.7320508075688776	2.717809345309362
6.0	17.0	1.0	0.0	0.0	2.094392990444708	-5.1961747733579715	-2.9999612872032593	0.0	1.0	2.094392990444708	6.0	6.355035955714485
6.0	18.0	1.0	-0.0	-0.0	-2.094394336664159	-4.330138194199794	-1.4999677393638033	0.0	1.0	2.094394336664159	4.582575694955842	5.038500534628424
6.0	19.0	1.0	-0.0	-0.0	-1.0471955879840242	-3.4641016150416153	2.5808475653033014e-05	0.0	1.0	1.0471955879840242	3.4641016151377553	3.618925061325975
6.0	20.0	1.0	0.0	0.0	0.0	-2.5980650358834363	1.5000193563151107	0.0	1.0	0.0	3.0	3.0
6.0	25.0	1.0	0.0	0.0	1.0471913103825514	-5.196152422562422	3.8712713480215655e-05	0.0	0.999988080893155	1.0471913103825514	5.196152422706632	5.300623514317983
6.0	26.0	1.0	0.0	0.0	2.094392990444708	-4.3301158434042435	1.5000322605529373	0.0	1.0	2.094392990444708	4.58257569495584	5.038499975034626
6.0	27.0	1.0	0.0	0.0	2.094392990444708	-3.464079264246065	3.0000258083923947	0.0	1.0	2.094392990444708	4.58257569495584	5.038499975034626
6.0	34.0	1.0	0.0	0.0	0.0	-5.196130071766873	3.0000387126302215	0.0	1.0	0.0	6.0	6.0
7.0	0.0	1.0	-0.0	-0.0	3.1415885784287325	1.7320508074921355	-1.6304621750173887e-05	0.0	1.0	3.1415885784287325	1.732050807568877	3.587419517719368
7.0	1.0	1.0	-0.0	-0.0	3.1415885784287325	0.8660395239627027	1.4999918476226646	0.0	1.0	3.1415885784287325	1.7320508075688772	3.5874195177193684
7.0	2.0	1.0	-0.0	-0.0	3.1415885784287325	2.8240433269655085e-05	2.9999999998670797	0.0	1.0	3.1415885784287325	3.0	4.343912843982239
7.0	3.0	1.0	0.0	0.0	0.0	-0.8659830430961633	4.500008152111494	0.0	1.0	0.0	4.58257569495584	4.58257569495584
7.0	8.0	1.0	0.0	0.0	-2.094399393697119	-0.866011283529433	1.5000081522444149	0.0	1.0	2.094399393697119	1.7320508075688772	2.7178132423547536
7.0	9.0	1.0	0.0	0.0	-2.094399393697119	-1.7320225670588658	3.0000163044888293	0.0	1.0	2.094399393697119	3.464101615137754	4.048025298873372
7.0	10.0	1.0	-0.0	-0.0	2.0943868983665754	-2.598033850588299	4.500024456733245	0.0	0.9999843314249215	2.0943868983665754	5.196152422706632	5.602361687721489
7.0	14.0	1.0	-0.0	-0.0	2.0943868983665754	-0.8660395239627027	-1.4999918476226646	0.0	0.9999843314249215	2.0943868983665754	1.7320508075688772	2.7178036132232886
7.0	15.0	1.0	0.0	0.0	0.0	-1.7320508074921355	1.6304621750173887e-05	0.0	1.0	0.0	1.732050807568877	1.732050807568877
7.0	16.0	1.0	-0.0	-0.0	3.1415885784287325	-2.5980620910215686	1.5000244568661651	0.0	1.0	3.1415885784287325	3.0	4.343912843982239
7.0	17.0	1.0	-0.0	-0.0	3.1415885784287325	-3.4640733745510017	3.0000326091105802	0.0	1.0	3.1415885784287325	4.58257569495584	5.556039848319473
7.0	21.0	1.0	-0.0	0.0	1.0471955879840242	-2.5980903314548383	-1.4999755430009143	0.0	1.0	1.0471955879840242	2.9999999999999996	3.177517678863991
7.0	22.0	1.0	-0.0	-0.0	2.0943868983665754	-3.4641016149842714	3.260924350056982e-05	0.0	0.9999843314249215	2.0943868983665754	3.4641016151377544	4.048018833954402
7.0	23.0	1.0	-0.0	0.0	1.0471955879840242	-4.330112898513704	1.500040761487915	0.0	1.0	1.0471955879840242	4.58257569495584	4.7007040535959295
7.0	24.0	1.0	0.0	0.0	-2.094399393697119	-5.196124182043137	3.0000489137323303	0.0	1.0	2.094399393697119	6.0	6.355038066000774
7.0	28.0	1.0	-0.0	-0.0	3.1415885784287325	-3.4641298554175406	-2.9999673906235786	0.0	1.0	3.1415885784287325	4.582575694955839	5.556039848319472
7.0	29.0	1.0	0.0	0.0	0.0	-4.330141138946973	-1.499959238379164	0.0	1.0	0.0	4.582575694955839	4.582575694955839
7.0	30.0	1.0	-0.0	-0.0	3.1415885784287325	-5.196152422476406	4.891386525107677e-05	0.0	1.0	3.1415885784287325	5.196152422706631	6.07203250947439
7.0	35.0	1.0	-0.0	-0.0	2.0943868983665754	-5.1961806629096765	-2.9999510860018286	0.0	0.9999843314249215	2.0943868983665754	5.999999999999999	6.35503394798561
8.0	0.0	1.0	0.0	0.0	-1.0471973350537351	1.5366521499915464e-05	2.9999999999606453	0.0	1.0	1.0471973350537351	3.0000000000000004	3.1775182546357854
8.0	1.0	1.0	0.0	0.0	-1.0471973350537351	-0.8660177205123278	1.500004435912985	0.0	1.0	1.0471973350537351	1.7320508075688774	2.0240114274735816
8.0	2.0	1.0	0.0	0.0	-1.0471973350537351	-1.7320508075461556	8.871865324833195e-06	0.0	1.0	1.0471973350537351	1.7320508075688772	2.024011427473581
8.0	3.0	1.0	0.0	0.0	2.094399393697119	-2.5980838945799833	-1.4999866921823357	0.0	1.0	2.094399393697119	3.0	3.6587578247704315
8.0	4.0	1.0	0.0	0.0	0.0	-3.4641169816138113	-2.999982256229995	0.0	1.0	0.0	4.582575694955839	4.582575694955839
8.0	7.0	1.0	0.0	0.0	2.094399393697119	0.8660330870338279	1.4999955640476603	0.0	1.0	2.094399393697119	1.7320508075688772	2.7178132423547536
8.0	9.0	1.0	0.0	0.0	0.0	-0.8660330870338275	-1.4999955640476597	0.0	1.0	0.0	1.7320508075688767	1.7320508075688767
8.0	10.0	1.0	0.0	0.0	-2.094399015115892	-1.7320661740676555	-2.99999112809532	0.0	1.0	2.094399015115892	3.4641016151377544	4.048025103000032
8.0	11.0	1.0	0.0	0.0	-1.0471973350537351	-2.598099261101483	-4.49998669214298	0.0	1.0	1.0471973350537351	5.196152422706631	5.300624704555458
8.0	14.0	1.0	0.0	0.0	-2.094399015115892	2.5980838945799833	1.4999866921823357	0.0	1.0	2.094399015115892	3.0	3.6587576080574697
8.0	15.0	1.0	0.0	0.0	2.094399393697119	1.7320508075461558	-8.871865324389105e-06	0.0	1.0	2.094399393697119	1.7320508075688774	2.717813242354754
8.0	16.0	1.0	0.0	0.0	-1.0471973350537351	0.8660177205123281	-1.5000044359129845	0.0	1.0	1.0471973350537351	1.732050807568877	2.024011427473581
8.0	17.0	1.0	0.0	0.0	-1.0471973350537351	-1.5366521499915464e-05	-2.9999999999606453	0.0	1.0	1.0471973350537351	3.0000000000000004	3.1775182546357854
8.0	18.0	1.0	0.0	0.0	1.0472006450169837	-0.8660484535553277	-4.499995564008304	0.0	1.0	1.0472006450169837	4.582575694955839	4.700705180174989
8.0	21.0	1.0	0.0	0.0	-3.1415903254984436	3.4641016150923116	-1.7743730649000256e-05	0.0	1.0	3.1415903254984436	3.464101615137755	4.676493320134801
8.0	22.0	1.0	0.0	0.0	-2.094399015115892	2.5980685280584837	-1.5000133077783093	0.0	1.0	2.094399015115892	3.0	3.6587576080574697
8.0	23.0	1.0	0.0	0.0	-3.1415903254984436	1.7320354410246561	-3.000008871825969	0.0	1.0	3.1415903254984436	3.464101615137754	4.6764933201348
8.0	24.0	1.0	0.0	0.0	0.0	0.8660023539908281	-4.500004435873629	0.0	1.0	0.0	4.58257569495584	4.58257569495584
8.0	25.0	1.0	0.0	0.0	-2.094399015115892	-3.073304299938684e-05	-5.99999999992129	0.0	1.0	2.094399015115892	5.999999999999999	6.355037941233586
8.0	28.0	1.0	0.0	0.0	-1.0471973350537351	5.196152422638467	-2.661559597338936e-05	0.0	1.0	1.0471973350537351	5.196152422706632	5.300624704555458
8.0	29.0	1.0	0.0	0.0	2.094399393697119	4.330119335604639	-1.5000221796436337	0.0	1.0	2.094399393697119	4.58257569495584	5.038502636728382
8.0	30.0	1.0	0.0	0.0	-1.0471973350537351	3.464086248570811	-3.0000177436912936	0.0	1.0	1.0471973350537351	4.582575694955839	4.700704442798296
8.0	31.0	1.0	0.0	0.0	-1.0471973350537351	2.598053161536983	-4.500013307738954	0.0	1.0	1.0471973350537351	5.196152422706631	5.300624704555458
8.0	36.0	1.0	0.0	0.0	0.0	5.196137056116967	-3.0000266155566186	0.0	1.0	0.0	6.0	6.0
9.0	0.0	1.0	0.0	0.0	-1.0471973350537351	0.8660484535553277	4.499995564008304	0.0	1.0	1.0471973350537351	4.582575694955839	4.700704442798296
9.0	1.0	1.0	0.0	0.0	-1.0471973350537351	1.536652149969342e-05	2.999999999960645	0.0	1.0	1.0471973350537351	2.9999999999999996	3.1775182546357845
9.0	2.0	1.0	0.0	0.0	-1.0471973350537351	-0.8660177205123281	1.5000044359129845	0.0	1.0	1.0471973350537351	1.732050807568877	2.024011427473581
9.0	3.0	1.0	0.0	0.0	2.094399393697119	-1.732050807546156	8.871865324056039e-06	0.0	1.0	2.094399393697119	1.7320508075688776	2.717813242354754
9.0	4.0	1.0	0.0	0.0	0.0	-2.5980838945799833	-1.4999866921823357	0.0	1.0	0.0	3.0	3.0
9.0	5.0	1.0	0.0	0.0	-1.0471973350537351	-3.4641169816138113	-2.999982256229995	0.0	1.0	1.0471973350537351	4.582575694955839	4.700704442798296
9.0	7.0	1.0	0.0	0.0	2.094399393697119	1.7320661740676555	2.99999112809532	0.0	1.0	2.094399393697119	3.4641016151377544	4.048025298873373
9.0	8.0	1.0	0.0	0.0	0.0	0.8660330870338275	1.4999955640476597	0.0	1.0	0.0	1.7320508075688767	1.7320508075688767
9.0	10.0	1.0	0.0	0.0	-2.094399015115892	-0.866033087033828	-1.4999955640476605	0.0	1.0	2.094399015115892	1.7320508075688776	2.717812950612757
9.0	11.0	1.0	0.0	0.0	-1.0471973350537351	-1.7320661740676555	-2.99999112809532	0.0	1.0	1.0471973350537351	3.4641016151377544	3.618925566869764
9.0	12.0	1.0	0.0	0.0	-1.0471973350537351	-2.5980992611014835	-4.499986692142981	0.0	1.0	1.0471973350537351	5.196152422706632	5.300624704555458
9.0	14.0	1.0	0.0	0.0	-2.094399015115892	3.4641169816138113	2.999982256229995	0.0	1.0	2.094399015115892	4.582575694955839	5.038502479360153
9.0	15.0	1.0	0.0	0.0	2.094399393697119	2.5980838945799833	1.4999866921823353	0.0	1.0	2.094399393697119	2.9999999999999996	3.6587578247704315
9.0	16.0	1.0	0.0	0.0	-1.0471973350537351	1.7320508075461556	-8.871865324833195e-06	0.0	1.0	1.0471973350537351	1.7320508075688772	2.024011427473581
9.0	17.0	1.0	0.0	0.0	-1.0471973350537351	0.8660177205123276	-1.5000044359129854	0.0	1.0	1.0471973350537351	1.7320508075688776	2.0240114274735816
9.0	18.0	1.0	0.0	0.0	1.0472006450169837	-1.5366521499915464e-05	-2.9999999999606453	0.0	1.0	1.0472006450169837	3.0000000000000004	3.17751934548383
9.0	19.0	1.0	0.0	0.0	2.094399393697119	-0.8660484535553277	-4.499995564008304	0.0	1.0	2.094399393697119	4.582575694955839	5.038502636728381
9.0	21.0	1.0	0.0	0.0	-3.1415903254984436	4.33013470212614	1.4999778203170109	0.0	1.0	3.1415903254984436	4.582575694955841	5.55604083617691
9.0	22.0	1.0	0.0	0.0	-2.094399015115892	3.464101615092311	-1.774373064966639e-05	0.0	1.0	2.094399015115892	3.4641016151377544	4.048025103000032
9.0	23.0	1.0	0.0	0.0	-3.1415903254984436	2.5980685280584837	-1.5000133077783093	0.0	1.0	3.1415903254984436	3.0	4.343914107491701
9.0	24.0	1.0	0.0	0.0	0.0	1.7320354410246557	-3.00000887182597	0.0	1.0	0.0	3.464101615137755	3.464101615137755
9.0	25.0	1.0	0.0	0.0	-2.094399015115892	0.8660023539908281	-4.500004435873629	0.0	1.0	2.094399015115892	4.58257569495584	5.038502479360154
9.0	26.0	1.0	0.0	0.0	-1.0471973350537351	-3.073304299983093e-05	-5.9999999999212905	0.0	1.0	1.0471973350537351	6.000000000000001	6.090699652629709
9.0	29.0	1.0	0.0	0.0	2.094399393697119	5.196152422638466	-2.661559597383345e-05	0.0	1.0	2.094399393697119	5.196152422706631	5.602366358987856
9.0	30.0	1.0	0.0	0.0	-1.0471973350537351	4.330119335604639	-1.5000221796436342	0.0	1.0	1.0471973350537351	4.58257569495584	4.700704442798297
9.0	31.0	1.0	0.0	0.0	-1.0471973350537351	3.464086248570811	-3.0000177436912945	0.0	1.0	1.0471973350537351	4.58257569495584	4.700704442798297
9.0	32.0	1.0	0.0	0.0	1.0472006450169837	2.598053161536983	-4.500013307738954	0.0	1.0	1.0472006450169837	5.196152422706631	5.300625358476487
9.0	37.0	1.0	0.0	0.0	2.094399393697119	5.196137056116967	-3.0000266155566186	0.0	1.0	2.094399393697119	6.0	6.355038066000774
10.0	1.0	1.0	0.0	0.0	1.0472016800621569	-4.33012883309573	-1.4999947629218573	0.0	1.0	1.0472016800621569	4.582575694955839	4.700705410757516
10.0	2.0	1.0	0.0	0.0	1.0472016800621569	-2.598078025528121	-1.4999968577526754	0.0	1.0	1.0472016800621569	3.0	3.1775196865991253
10.0	3.0	1.0	-0.0	-0.0	-2.0943868983665754	-0.8660272179605102	-1.4999989525834938	0.0	0.9999843314249215	2.0943868983665754	1.7320508075688772	2.7178036132232886
10.0	4.0	1.0	0.0	0.0	2.094399015115892	0.8660235896070998	-1.500001047414312	0.0	1.0	2.094399015115892	1.732050807568877	2.717812950612757
10.0	5.0	1.0	0.0	0.0	1.0472016800621569	2.5980743971747096	-1.5000031422451303	0.0	1.0	1.0472016800621569	2.999999999999999	3.1775196865991244
10.0	6.0	1.0	0.0	0.0	-1.0471913103825514	4.3301252047423215	-1.5000052370759485	0.0	0.999988080893155	1.0471913103825514	4.582575694955841	4.700703100658531
10.0	7.0	1.0	-0.0	-0.0	-2.0943868983665754	-5.1961524227028315	6.284492454711487e-06	0.0	0.9999843314249215	2.0943868983665754	5.196152422706632	5.602361687721489
10.0	8.0	1.0	0.0	0.0	2.094399015115892	-3.464101615135221	4.189661636474324e-06	0.0	1.0	2.094399015115892	3.4641016151377544	4.048025103000032
10.0	9.0	1.0	0.0	0.0	2.094399015115892	-1.7320508075676109	2.0948308182371625e-06	0.0	1.0	2.094399015115892	1.7320508075688776	2.717812950612757
10.0	11.0	1.0	0.0	0.0	1.0472016800621569	1.73205080756761	-2.0948308182371616e-06	0.0	1.0	1.0472016800621569	1.7320508075688767	2.0240136755281575
10.0	12.0	1.0	0.0	0.0	1.0472016800621569	3.464101615135221	-4.189661636474324e-06	0.0	1.0	1.0472016800621569	3.4641016151377544	3.6189268241738466
10.0	13.0	1.0	-0.0	-0.0	-3.1415856470467105	5.196152422702832	-6.284492454711488e-06	0.0	0.9999866184617361	3.1415856470467105	5.196152422706633	6.072030992816976
10.0	15.0	1.0	-0.0	-0.0	-2.0943868983665754	-4.330125204742321	1.5000052370759485	0.0	0.9999843314249215	2.0943868983665754	4.58257569495584	5.0384974426955464
10.0	16.0	1.0	0.0	0.0	1.0472016800621569	-2.5980743971747104	1.5000031422451303	0.0	1.0	1.0472016800621569	3.0	3.1775196865991253
10.0	17.0	1.0	0.0	0.0	1.0472016800621569	-0.8660235896070998	1.500001047414312	0.0	1.0	1.0472016800621569	1.732050807568877	2.0240136755281575
10.0	18.0	1.0	-0.0	-0.0	-3.1415856470467105	0.8660272179605102	1.4999989525834938	0.0	0.9999866184617361	3.1415856470467105	1.7320508075688772	3.5874169506387044
10.0	19.0	1.0	-0.0	-0.0	-2.0943868983665754	2.59807802552812	1.4999968577526754	0.0	0.9999843314249215	2.0943868983665754	2.9999999999999996	3.6587506720258434
10.0	20.0	1.0	0.0	0.0	-1.0471913103825514	4.330128833095731	1.4999947629218573	0.0	0.999988080893155	1.0471913103825514	4.58257569495584	4.70070310065853
10.0	21.0	1.0	0.0	0.0	-1.0471913103825514	-5.196148794349421	3.0000062844902606	0.0	0.999988080893155	1.0471913103825514	6.0	6.090698616787792
10.0	22.0	1.0	0.0	0.0	0.0	-3.4640979867818102	3.000004189659442	0.0	1.0	0.0	4.58257569495584	4.58257569495584
10.0	23.0	1.0	0.0	0.0	-1.0471913103825514	-1.7320471792142005	3.000002094828624	0.0	0.999988080893155	1.0471913103825514	3.4641016151377544	3.618923823533831
10.0	24.0	1.0	0.0	0.0	2.094399015115892	3.628353410447849e-06	2.9999999999978058	0.0	1.0	2.094399015115892	3.0	3.6587576080574697
10.0	25.0	1.0	0.0	0.0	0.0	1.7320544359210204	2.9999979051669876	0.0	1.0	0.0	3.4641016151377544	3.4641016151377544
10.0	26.0	1.0	0.0	0.0	1.0472016800621569	3.4641052434886315	2.9999958103361695	0.0	1.0	1.0472016800621569	4.58257569495584	4.700705410757518
10.0	30.0	1.0	0.0	0.0	1.0472016800621569	-2.5980707688213003	4.500003142242936	0.0	1.0	1.0472016800621569	5.196152422706632	5.300625562961885
10.0	31.0	1.0	0.0	0.0	1.0472016800621569	-0.8660199612536893	4.500001047412118	0.0	1.0	1.0472016800621569	4.58257569495584	4.700705410757518
10.0	32.0	1.0	-0.0	-0.0	-3.1415856470467105	0.8660308463139207	4.499998952581299	0.0	0.9999866184617361	3.1415856470467105	4.582575694955839	5.556038190809157
10.0	33.0	1.0	0.0	0.0	0.0	2.5980816538815303	4.499996857750481	0.0	1.0	0.0	5.196152422706631	5.196152422706631
10.0	38.0	1.0	-0.0	-0.0	-2.0943868983665754	7.256706820895698e-06	5.9999999999956115	0.0	0.9999843314249215	2.0943868983665754	6.0	6.35503394798561
11.0	2.0	1.0	0.0	0.0	0.0	-3.464085600138307	3.000018492428742	0.0	1.0	0.0	4.58257569495584	4.58257569495584
11.0	3.0	1.0	-0.0	-0.0	-3.1415885784287325	-2.598068203841252	1.5000138693322427	0.0	1.0	3.1415885784287325	2.999999999999999	4.343912843982238
11.0	4.0	1.0	0.0	0.0	1.0471973350537351	-1.7320508075441976	9.246235744164721e-06	0.0	1.0	1.0471973350537351	1.7320508075688772	2.024011427473581
11.0	5.0	1.0	0.0	0.0	0.0	-0.8660334112471431	-1.4999953768607543	0.0	1.0	0.0	1.7320508075688772	1.7320508075688772
11.0	6.0	1.0	0.0	0.0	-2.094392990444708	-1.601495008762832e-05	-2.999999999957254	0.0	1.0	2.094392990444708	3.000000000000001	3.658754159331279
11.0	8.0	1.0	0.0	0.0	1.0471973350537351	-2.598052188891164	4.500013869289496	0.0	1.0	1.0471973350537351	5.196152422706631	5.300624704555458
11.0	9.0	1.0	0.0	0.0	1.0471973350537351	-1.7320347925941095	3.000009246192998	0.0	1.0	1.0471973350537351	3.4641016151377544	3.618925566869764
11.0	10.0	1.0	0.0	0.0	-1.0472016800621569	-0.8660173962970545	1.5000046230964985	0.0	1.0	1.0472016800621569	1.7320508075688767	2.0240136755281575
11.0	12.0	1.0	0.0	0.0	0.0	0.866017396297055	-1.5000046230964992	0.0	1.0	0.0	1.7320508075688776	1.7320508075688776
11.0	13.0	1.0	0.0	0.0	2.094397980070719	1.7320347925941104	-3.0000092461929992	0.0	1.0	2.094397980070719	3.464101615137756	4.048024567480331
11.0	16.0	1.0	0.0	0.0	0.0	-0.8660013813469662	4.500004623053752	0.0	1.0	0.0	4.58257569495584	4.58257569495584
11.0	17.0	1.0	0.0	0.0	0.0	1.60149500885165e-05	2.999999999957253	0.0	1.0	0.0	2.9999999999999996	2.9999999999999996
11.0	18.0	1.0	0.0	0.0	2.094397980070719	0.8660334112471431	1.4999953768607543	0.0	1.0	2.094397980070719	1.7320508075688772	2.7178121529870873
11.0	19.0	1.0	-0.0	-0.0	-3.1415885784287325	1.7320508075441976	-9.246235744164721e-06	0.0	1.0	3.1415885784287325	1.7320508075688772	3.5874195177193684
11.0	20.0	1.0	0.0	0.0	-2.094392990444708	2.598068203841253	-1.500013869332244	0.0	1.0	2.094392990444708	3.0000000000000004	3.658754159331279
11.0	22.0	1.0	0.0	0.0	-1.0472016800621569	3.202990017658891e-05	5.999999999914507	0.0	1.0	1.0472016800621569	6.0	6.090700399685163
11.0	23.0	1.0	0.0	0.0	-2.094392990444708	0.8660494261972311	4.499995376818008	0.0	1.0	2.094392990444708	4.58257569495584	5.038499975034626
11.0	24.0	1.0	0.0	0.0	1.0471973350537351	1.7320668224942861	2.9999907537215087	0.0	1.0	1.0471973350537351	3.4641016151377544	3.618925566869764
11.0	25.0	1.0	0.0	0.0	-1.0472016800621569	2.5980842187913407	1.4999861306250102	0.0	1.0	1.0472016800621569	3.0000000000000004	3.1775196865991258
11.0	26.0	1.0	0.0	0.0	0.0	3.4641016150883956	-1.8492471488995577e-05	0.0	1.0	0.0	3.4641016151377553	3.4641016151377553
11.0	27.0	1.0	0.0	0.0	0.0	4.330119011385451	-1.500023115567989	0.0	1.0	0.0	4.582575694955841	4.582575694955841
11.0	31.0	1.0	0.0	0.0	0.0	2.5981002337414285	4.499986130582263	0.0	1.0	0.0	5.196152422706631	5.196152422706631
11.0	32.0	1.0	0.0	0.0	2.094397980070719	3.4641176300384835	2.9999815074857645	0.0	1.0	2.094397980070719	4.58257569495584	5.038502049113834
11.0	33.0	1.0	0.0	0.0	-1.0472016800621569	4.330135026335538	1.499976884389266	0.0	1.0	1.0472016800621569	4.58257569495584	4.700705410757518
11.0	34.0	1.0	0.0	0.0	-2.094392990444708	5.1961524226325935	-2.7738707233826432e-05	0.0	1.0	2.094392990444708	5.196152422706633	5.602363965186833
11.0	39.0	1.0	0.0	0.0	-2.094392990444708	5.196168437582681	2.9999722612500204	0.0	1.0	2.094392990444708	6.000000000000001	6.355035955714487
12.0	3.0	1.0	-0.0	-0.0	-3.1415885784287325	-3.464085600138307	3.000018492428742	0.0	1.0	3.1415885784287325	4.58257569495584	5.556039848319473
12.0	4.0	1.0	0.0	0.0	1.0471973350537351	-2.598068203841253	1.5000138693322436	0.0	1.0	1.0471973350537351	3.0000000000000004	3.1775182546357854
12.0	5.0	1.0	0.0	0.0	0.0	-1.732050807544198	9.246235744941877e-06	0.0	1.0	0.0	1.7320508075688776	1.7320508075688776
12.0	6.0	1.0	0.0	0.0	-2.094392990444708	-0.8660334112471426	-1.4999953768607552	0.0	1.0	2.094392990444708	1.7320508075688779	2.717808307887797
12.0	9.0	1.0	0.0	0.0	1.0471973350537351	-2.5980521888911645	4.500013869289497	0.0	1.0	1.0471973350537351	5.196152422706632	5.300624704555458
12.0	10.0	1.0	0.0	0.0	-1.0472016800621569	-1.7320347925941095	3.000009246192998	0.0	1.0	1.0472016800621569	3.4641016151377544	3.6189268241738466
12.0	11.0	1.0	0.0	0.0	0.0	-0.866017396297055	1.5000046230964992	0.0	1.0	0.0	1.7320508075688776	1.7320508075688776
12.0	13.0	1.0	0.0	0.0	2.094397980070719	0.8660173962970554	-1.5000046230965	0.0	1.0	2.094397980070719	1.7320508075688785	2.7178121529870882
12.0	17.0	1.0	0.0	0.0	0.0	-0.8660013813469662	4.500004623053752	0.0	1.0	0.0	4.58257569495584	4.58257569495584
12.0	18.0	1.0	0.0	0.0	2.094397980070719	1.601495008807241e-05	2.9999999999572537	0.0	1.0	2.094397980070719	3.0000000000000004	3.658757015562022
12.0	19.0	1.0	-0.0	-0.0	-3.1415885784287325	0.8660334112471426	1.4999953768607552	0.0	1.0	3.1415885784287325	1.7320508075688779	3.5874195177193684
12.0	20.0	1.0	0.0	0.0	-2.094392990444708	1.732050807544198	-9.246235744941877e-06	0.0	1.0	2.094392990444708	1.7320508075688776	2.717808307887797
12.0	23.0	1.0	0.0	0.0	-2.094392990444708	3.202990017614482e-05	5.9999999999145075	0.0	1.0	2.094392990444708	6.000000000000001	6.355035955714487
12.0	24.0	1.0	0.0	0.0	1.0471973350537351	0.8660494261972311	4.499995376818008	0.0	1.0	1.0471973350537351	4.58257569495584	4.700704442798297
12.0	25.0	1.0	0.0	0.0	-1.0472016800621569	1.7320668224942857	2.9999907537215096	0.0	1.0	1.0472016800621569	3.4641016151377553	3.6189268241738475
12.0	26.0	1.0	0.0	0.0	0.0	2.5980842187913407	1.4999861306250102	0.0	1.0	0.0	3.0000000000000004	3.0000000000000004
12.0	27.0	1.0	0.0	0.0	0.0	3.464101615088396	-1.8492471489883755e-05	0.0	1.0	0.0	3.4641016151377553	3.4641016151377553
12.0	32.0	1.0	0.0	0.0	2.094397980070719	2.5981002337414285	4.499986130582264	0.0	1.0	2.094397980070719	5.196152422706632	5.602365830515204
12.0	33.0	1.0	0.0	0.0	-1.0472016800621569	3.4641176300384826	2.9999815074857654	0.0	1.0	1.0472016800621569	4.58257569495584	4.700705410757518
12.0	34.0	1.0	0.0	0.0	-2.094392990444708	4.3301350263355385	1.4999768843892651	0.0	1.0	2.094392990444708	4.58257569495584	5.038499975034626
12.0	40.0	1.0	-0.0	-0.0	-3.1415885784287325	5.196168437582681	2.9999722612500204	0.0	1.0	3.1415885784287325	6.000000000000001	6.772708379674551
13.0	4.0	1.0	0.0	0.0	-1.0472006450169837	4.330139342767376	1.4999644236508163	0.0	1.0	1.0472006450169837	4.582575694955841	4.700705180174991
13.0	5.0	1.0	0.0	0.0	-2.094397980070719	2.598088535256959	1.4999786541702391	0.0	1.0	2.094397980070719	3.000000000000002	3.6587570155620233
13.0	6.0	1.0	-0.0	0.0	2.094394336664159	0.866037727746539	1.4999928846896617	0.0	1.0	2.094394336664159	1.7320508075688776	2.717809345309362
13.0	10.0	1.0	-0.0	-0.0	3.1415856470467105	5.196152422531257	-4.269155826815653e-05	0.0	0.9999866184617361	3.1415856470467105	5.196152422706634	6.072030992816977
13.0	11.0	1.0	0.0	0.0	-2.094397980070719	3.4641016150208386	-2.8461038845437694e-05	0.0	1.0	2.094397980070719	3.464101615137756	4.048024567480331
13.0	12.0	1.0	0.0	0.0	-2.094397980070719	1.7320508075104197	-1.4230519422718852e-05	0.0	1.0	2.094397980070719	1.7320508075688787	2.7178121529870882
13.0	18.0	1.0	0.0	0.0	0.0	4.330114694784719	-1.50003557624793	0.0	1.0	0.0	4.582575694955842	4.582575694955842
13.0	19.0	1.0	0.0	0.0	1.047198748680135	2.5980638872743005	-1.5000213457285072	0.0	1.0	1.047198748680135	3.0000000000000018	3.177518720517198
13.0	20.0	1.0	-0.0	0.0	2.094394336664159	0.8660130797638808	-1.5000071152090846	0.0	1.0	2.094394336664159	1.7320508075688779	2.7178093453093624
13.0	25.0	1.0	-0.0	-0.0	3.1415856470467105	3.46407696703818	-3.0000284609375916	0.0	0.9999866184617361	3.1415856470467105	4.582575694955842	5.556038190809159
13.0	26.0	1.0	0.0	0.0	-2.094397980070719	1.7320261595277615	-3.000014230418169	0.0	1.0	2.094397980070719	3.4641016151377557	4.04802456748033
13.0	27.0	1.0	0.0	0.0	-2.094397980070719	-2.4647982658244763e-05	-2.9999999998987463	0.0	1.0	2.094397980070719	3.0000000000000004	3.658757015562022
13.0	33.0	1.0	-0.0	-0.0	3.1415856470467105	2.5980392392916425	-4.500021345627254	0.0	0.9999866184617361	3.1415856470467105	5.196152422706634	6.072030992816977
13.0	34.0	1.0	-0.0	0.0	2.094394336664159	0.8659884317812225	-4.500007115107831	0.0	1.0	2.094394336664159	4.582575694955841	5.038500534628423
13.0	41.0	1.0	0.0	0.0	-2.094397980070719	-4.9295965316489525e-05	-5.999999999797493	0.0	1.0	2.094397980070719	6.000000000000001	6.355037600118847
14.0	0.0	1.0	0.0	0.0	1.0472016800621569	-3.628353410447849e-06	-2.9999999999978058	0.0	1.0	1.0472016800621569	3.0	3.1775196865991253
14.0	1.0	1.0	0.0	0.0	1.0472016800621569	1.7320471792142	-3.000002094828624	0.0	1.0	1.0472016800621569	3.4641016151377544	3.6189268241738466
14.0	2.0	1.0	0.0	0.0	1.0472016800621569	3.4640979867818102	-3.000004189659442	0.0	1.0	1.0472016800621569	4.58257569495584	4.700705410757518
14.0	3.0	1.0	-0.0	-0.0	-2.0943868983665754	5.196148794349421	-3.0000062844902606	0.0	0.9999843314249215	2.0943868983665754	6.0	6.35503394798561
14.0	7.0	1.0	-0.0	-0.0	-2.0943868983665754	0.8660235896071	-1.500001047414312	0.0	0.9999843314249215	2.0943868983665754	1.7320508075688772	2.7178036132232886
14.0	8.0	1.0	0.0	0.0	2.094399015115892	2.5980743971747104	-1.5000031422451303	0.0	1.0	2.094399015115892	3.0	3.6587576080574697
14.0	9.0	1.0	0.0	0.0	2.094399015115892	4.330125204742321	-1.5000052370759485	0.0	1.0	2.094399015115892	4.58257569495584	5.038502479360154
14.0	15.0	1.0	-0.0	-0.0	-2.0943868983665754	1.7320508075676104	-2.094830818237162e-06	0.0	0.9999843314249215	2.0943868983665754	1.7320508075688772	2.7178036132232886
14.0	16.0	1.0	0.0	0.0	1.0472016800621569	3.464101615135221	-4.189661636474324e-06	0.0	1.0	1.0472016800621569	3.4641016151377544	3.6189268241738466
14.0	17.0	1.0	0.0	0.0	1.0472016800621569	5.1961524227028315	-6.284492454711487e-06	0.0	1.0	1.0472016800621569	5.196152422706632	5.300625562961885
14.0	21.0	1.0	0.0	0.0	-1.0471913103825514	0.8660272179605104	1.4999989525834938	0.0	0.999988080893155	1.0471913103825514	1.7320508075688772	2.024008310393197
14.0	22.0	1.0	0.0	0.0	0.0	2.598078025528121	1.4999968577526754	0.0	1.0	0.0	3.0	3.0
14.0	23.0	1.0	0.0	0.0	-1.0471913103825514	4.33012883309573	1.4999947629218573	0.0	0.999988080893155	1.0471913103825514	4.582575694955839	4.700703100658529
14.0	28.0	1.0	0.0	0.0	1.0472016800621569	3.628353410447849e-06	2.9999999999978058	0.0	1.0	1.0472016800621569	3.0	3.1775196865991253
14.0	29.0	1.0	-0.0	-0.0	-2.0943868983665754	1.7320544359210208	2.9999979051669876	0.0	0.9999843314249215	2.0943868983665754	3.4641016151377544	4.048018833954402
14.0	30.0	1.0	0.0	0.0	1.0472016800621569	3.4641052434886315	2.9999958103361695	0.0	1.0	1.0472016800621569	4.58257569495584	4.700705410757518
14.0	31.0	1.0	0.0	0.0	1.0472016800621569	5.196156051056242	2.999993715505351	0.0	1.0	1.0472016800621569	6.0	6.090700399685163
14.0	35.0	1.0	0.0	0.0	0.0	0.8660308463139209	4.499998952581299	0.0	1.0	0.0	4.582575694955839	4.582575694955839
14.0	36.0	1.0	0.0	0.0	2.094399015115892	2.5980816538815312	4.499996857750481	0.0	1.0	2.094399015115892	5.196152422706631	5.602366217458335
14.0	42.0	1.0	-0.0	-0.0	-3.1415856470467105	7.256706820895698e-06	5.9999999999956115	0.0	0.9999866184617361	3.1415856470467105	6.0	6.772707019924153
15.0	0.0	1.0	-0.0	-0.0	3.1415885784287325	3.464101614984271	-3.260924350034777e-05	0.0	1.0	3.1415885784287325	3.464101615137754	4.676492146482645
15.0	1.0	1.0	-0.0	-0.0	3.1415885784287325	2.5980903314548383	1.4999755430009143	0.0	1.0	3.1415885784287325	2.9999999999999996	4.343912843982239
15.0	2.0	1.0	-0.0	-0.0	3.1415885784287325	1.7320790479254053	2.999983695245329	0.0	1.0	3.1415885784287325	3.4641016151377544	4.676492146482646
15.0	3.0	1.0	0.0	0.0	0.0	0.8660677643959722	4.499991847489744	0.0	1.0	0.0	4.582575694955839	4.582575694955839
15.0	4.0	1.0	0.0	0.0	-2.094399393697119	5.648086653931017e-05	5.999999999734159	0.0	1.0	2.094399393697119	6.0	6.355038066000774
15.0	7.0	1.0	0.0	0.0	0.0	1.7320508074921355	-1.6304621750173887e-05	0.0	1.0	0.0	1.732050807568877	1.732050807568877
15.0	8.0	1.0	0.0	0.0	-2.094399393697119	0.8660395239627026	1.4999918476226646	0.0	1.0	2.094399393697119	1.732050807568877	2.7178132423547536
15.0	9.0	1.0	0.0	0.0	-2.094399393697119	2.824043326987713e-05	2.999999999867079	0.0	1.0	2.094399393697119	2.9999999999999996	3.6587578247704315
15.0	10.0	1.0	-0.0	-0.0	2.0943868983665754	-0.8659830430961628	4.500008152111493	0.0	0.9999843314249215	2.0943868983665754	4.582575694955839	5.038497442695546
15.0	14.0	1.0	-0.0	-0.0	2.0943868983665754	0.8660112835294329	-1.5000081522444146	0.0	0.9999843314249215	2.0943868983665754	1.732050807568877	2.7178036132232886
15.0	16.0	1.0	-0.0	-0.0	3.1415885784287325	-0.8660112835294329	1.5000081522444146	0.0	1.0	3.1415885784287325	1.732050807568877	3.587419517719368
15.0	17.0	1.0	-0.0	-0.0	3.1415885784287325	-1.732022567058866	3.0000163044888297	0.0	1.0	3.1415885784287325	3.4641016151377544	4.676492146482646
15.0	18.0	1.0	0.0	0.0	-1.047198748680135	-2.598033850588299	4.500024456733245	0.0	1.0	1.047198748680135	5.196152422706632	5.3006249838332495
15.0	21.0	1.0	-0.0	0.0	1.0471955879840242	-0.8660395239627027	-1.4999918476226646	0.0	1.0	1.0471955879840242	1.7320508075688772	2.0240105235628607
15.0	22.0	1.0	-0.0	-0.0	2.0943868983665754	-1.7320508074921357	1.630462175039593e-05	0.0	0.9999843314249215	2.0943868983665754	1.7320508075688772	2.7178036132232886
15.0	23.0	1.0	-0.0	0.0	1.0471955879840242	-2.5980620910215686	1.5000244568661647	0.0	1.0	1.0471955879840242	2.9999999999999996	3.177517678863991
15.0	24.0	1.0	0.0	0.0	-2.094399393697119	-3.464073374551001	3.0000326091105793	0.0	1.0	2.094399393697119	4.582575694955839	5.038502636728381
15.0	28.0	1.0	-0.0	-0.0	3.1415885784287325	-1.7320790479254053	-2.999983695245329	0.0	1.0	3.1415885784287325	3.4641016151377544	4.676492146482646
15.0	29.0	1.0	0.0	0.0	0.0	-2.5980903314548383	-1.4999755430009143	0.0	1.0	0.0	2.9999999999999996	2.9999999999999996
15.0	30.0	1.0	-0.0	-0.0	3.1415885784287325	-3.464101614984271	3.260924350034777e-05	0.0	1.0	3.1415885784287325	3.464101615137754	4.676492146482645
15.0	31.0	1.0	-0.0	-0.0	3.1415885784287325	-4.330112898513704	1.5000407614879154	0.0	1.0	3.1415885784287325	4.58257569495584	5.556039848319473
15.0	32.0	1.0	0.0	0.0	-1.047198748680135	-5.196124182043137	3.0000489137323303	0.0	1.0	1.047198748680135	6.0	6.090699895680072
15.0	35.0	1.0	-0.0	-0.0	2.0943868983665754	-3.4641298554175406	-2.9999673906235786	0.0	0.9999843314249215	2.0943868983665754	4.582575694955839	5.038497442695546
15.0	36.0	1.0	0.0	0.0	-2.094399393697119	-4.330141138946974	-1.4999592383791638	0.0	1.0	2.094399393697119	4.58257569495584	5.038502636728382
15.0	37.0	1.0	0.0	0.0	0.0	-5.196152422476406	4.891386525063268e-05	0.0	1.0	0.0	5.196152422706631	5.196152422706631
15.0	43.0	1.0	-0.0	-0.0	3.1415885784287325	-5.1961806629096765	-2.9999510860018286	0.0	1.0	3.1415885784287325	5.999999999999999	6.772708379674549
16.0	0.0	1.0	0.0	0.0	0.0	-4.330119011385451	1.5000231155679877	0.0	1.0	0.0	4.582575694955841	4.582575694955841
16.0	1.0	1.0	0.0	0.0	0.0	-3.4641016150883956	1.8492471488773532e-05	0.0	1.0	0.0	3.4641016151377553	3.4641016151377553
16.0	2.0	1.0	0.0	0.0	0.0	-2.5980842187913407	-1.4999861306250102	0.0	1.0	0.0	3.0000000000000004	3.0000000000000004
16.0	3.0	1.0	-0.0	-0.0	-3.1415885784287325	-1.7320668224942857	-2.9999907537215096	0.0	1.0	3.1415885784287325	3.4641016151377553	4.676492146482646
16.0	4.0	1.0	0.0	0.0	1.0471973350537351	-0.8660494261972311	-4.499995376818008	0.0	1.0	1.0471973350537351	4.58257569495584	4.700704442798297
16.0	5.0	1.0	0.0	0.0	0.0	-3.202990017658891e-05	-5.999999999914507	0.0	1.0	0.0	6.0	6.0
16.0	7.0	1.0	-0.0	-0.0	-3.1415885784287325	-2.598068203841253	1.5000138693322436	0.0	1.0	3.1415885784287325	3.0000000000000004	4.34391284398224
16.0	8.0	1.0	0.0	0.0	1.0471973350537351	-1.7320508075441976	9.246235744164721e-06	0.0	1.0	1.0471973350537351	1.7320508075688772	2.024011427473581
16.0	9.0	1.0	0.0	0.0	1.0471973350537351	-0.8660334112471431	-1.4999953768607543	0.0	1.0	1.0471973350537351	1.7320508075688772	2.024011427473581
16.0	10.0	1.0	0.0	0.0	-1.0472016800621569	-1.601495008807241e-05	-2.9999999999572537	0.0	1.0	1.0472016800621569	3.0000000000000004	3.1775196865991258
16.0	11.0	1.0	0.0	0.0	0.0	0.8660013813469662	-4.500004623053752	0.0	1.0	0.0	4.58257569495584	4.58257569495584
16.0	14.0	1.0	0.0	0.0	-1.0472016800621569	-1.7320347925941095	3.000009246192998	0.0	1.0	1.0472016800621569	3.4641016151377544	3.6189268241738466
16.0	15.0	1.0	-0.0	-0.0	-3.1415885784287325	-0.8660173962970548	1.500004623096499	0.0	1.0	3.1415885784287325	1.7320508075688772	3.5874195177193684
16.0	17.0	1.0	0.0	0.0	0.0	0.866017396297055	-1.5000046230964992	0.0	1.0	0.0	1.7320508075688776	1.7320508075688776
16.0	18.0	1.0	0.0	0.0	2.094397980070719	1.7320347925941095	-3.000009246192998	0.0	1.0	2.094397980070719	3.4641016151377544	4.048024567480329
16.0	19.0	1.0	-0.0	-0.0	-3.1415885784287325	2.598052188891164	-4.500013869289496	0.0	1.0	3.1415885784287325	5.196152422706631	6.07203250947439
16.0	21.0	1.0	0.0	0.0	-2.094392990444708	1.601495008807241e-05	2.9999999999572537	0.0	1.0	2.094392990444708	3.0000000000000004	3.658754159331279
16.0	22.0	1.0	0.0	0.0	-1.0472016800621569	0.8660334112471431	1.4999953768607543	0.0	1.0	1.0472016800621569	1.7320508075688772	2.024013675528158
16.0	23.0	1.0	0.0	0.0	-2.094392990444708	1.7320508075441976	-9.246235744164721e-06	0.0	1.0	2.094392990444708	1.7320508075688772	2.7178083078877964
16.0	24.0	1.0	0.0	0.0	1.0471973350537351	2.598068203841253	-1.5000138693322436	0.0	1.0	1.0471973350537351	3.0000000000000004	3.1775182546357854
16.0	25.0	1.0	0.0	0.0	-1.0472016800621569	3.464085600138307	-3.000018492428742	0.0	1.0	1.0472016800621569	4.58257569495584	4.700705410757518
16.0	28.0	1.0	0.0	0.0	0.0	0.8660494261972311	4.499995376818008	0.0	1.0	0.0	4.58257569495584	4.58257569495584
16.0	29.0	1.0	-0.0	-0.0	-3.1415885784287325	1.732066822494286	2.999990753721509	0.0	1.0	3.1415885784287325	3.4641016151377544	4.676492146482646
16.0	30.0	1.0	0.0	0.0	0.0	2.5980842187913407	1.4999861306250102	0.0	1.0	0.0	3.0000000000000004	3.0000000000000004
16.0	31.0	1.0	0.0	0.0	0.0	3.4641016150883956	-1.8492471488995577e-05	0.0	1.0	0.0	3.4641016151377553	3.4641016151377553
16.0	32.0	1.0	0.0	0.0	2.094397980070719	4.330119011385451	-1.5000231155679877	0.0	1.0	2.094397980070719	4.582575694955841	5.038502049113835
16.0	33.0	1.0	0.0	0.0	-1.0472016800621569	5.196136407682505	-3.0000277386644862	0.0	1.0	1.0472016800621569	6.0	6.090700399685163
16.0	35.0	1.0	0.0	0.0	-1.0472016800621569	2.5981002337414285	4.499986130582264	0.0	1.0	1.0472016800621569	5.196152422706632	5.300625562961885
16.0	36.0	1.0	0.0	0.0	1.0471973350537351	3.4641176300384835	2.9999815074857645	0.0	1.0	1.0471973350537351	4.58257569495584	4.700704442798297
16.0	37.0	1.0	-0.0	-0.0	-3.1415885784287325	4.330135026335538	1.499976884389266	0.0	1.0	3.1415885784287325	4.58257569495584	5.556039848319473
16.0	38.0	1.0	-0.0	-0.0	-3.1415885784287325	5.196152422632593	-2.7738707233382343e-05	0.0	1.0	3.1415885784287325	5.196152422706631	6.07203250947439
16.0	44.0	1.0	-0.0	-0.0	-3.1415885784287325	5.196168437582681	2.9999722612500204	0.0	1.0	3.1415885784287325	6.000000000000001	6.772708379674551
17.0	0.0	1.0	0.0	0.0	0.0	-5.196136407682506	3.000027738664487	0.0	1.0	0.0	6.000000000000001	6.000000000000001
17.0	1.0	1.0	0.0	0.0	0.0	-4.330119011385451	1.5000231155679882	0.0	1.0	0.0	4.582575694955841	4.582575694955841
17.0	2.0	1.0	0.0	0.0	0.0	-3.4641016150883956	1.8492471488995577e-05	0.0	1.0	0.0	3.4641016151377553	3.4641016151377553
17.0	3.0	1.0	-0.0	-0.0	-3.1415885784287325	-2.5980842187913407	-1.4999861306250102	0.0	1.0	3.1415885784287325	3.0000000000000004	4.34391284398224
17.0	4.0	1.0	0.0	0.0	1.0471973350537351	-1.7320668224942861	-2.9999907537215087	0.0	1.0	1.0471973350537351	3.4641016151377544	3.618925566869764
17.0	5.0	1.0	0.0	0.0	0.0	-0.8660494261972316	-4.499995376818007	0.0	1.0	0.0	4.582575694955839	4.582575694955839
17.0	6.0	1.0	0.0	0.0	-2.094392990444708	-3.202990017614482e-05	-5.9999999999145075	0.0	1.0	2.094392990444708	6.000000000000001	6.355035955714487
17.0	7.0	1.0	-0.0	-0.0	-3.1415885784287325	-3.4640856001383074	3.0000184924287425	0.0	1.0	3.1415885784287325	4.58257569495584	5.556039848319473
17.0	8.0	1.0	0.0	0.0	1.0471973350537351	-2.598068203841253	1.5000138693322436	0.0	1.0	1.0471973350537351	3.0000000000000004	3.1775182546357854
17.0	9.0	1.0	0.0	0.0	1.0471973350537351	-1.732050807544198	9.246235744941877e-06	0.0	1.0	1.0471973350537351	1.7320508075688776	2.0240114274735816
17.0	10.0	1.0	0.0	0.0	-1.0472016800621569	-0.8660334112471431	-1.4999953768607543	0.0	1.0	1.0472016800621569	1.7320508075688772	2.024013675528158
17.0	11.0	1.0	0.0	0.0	0.0	-1.60149500885165e-05	-2.999999999957253	0.0	1.0	0.0	2.9999999999999996	2.9999999999999996
17.0	12.0	1.0	0.0	0.0	0.0	0.8660013813469662	-4.500004623053752	0.0	1.0	0.0	4.58257569495584	4.58257569495584
17.0	14.0	1.0	0.0	0.0	-1.0472016800621569	-2.5980521888911645	4.500013869289497	0.0	1.0	1.0472016800621569	5.196152422706632	5.300625562961885
17.0	15.0	1.0	-0.0	-0.0	-3.1415885784287325	-1.7320347925941098	3.0000092461929984	0.0	1.0	3.1415885784287325	3.4641016151377553	4.676492146482646
17.0	16.0	1.0	0.0	0.0	0.0	-0.866017396297055	1.5000046230964992	0.0	1.0	0.0	1.7320508075688776	1.7320508075688776
17.0	18.0	1.0	0.0	0.0	2.094397980070719	0.8660173962970545	-1.5000046230964985	0.0	1.0	2.094397980070719	1.7320508075688767	2.7178121529870873
17.0	19.0	1.0	-0.0	-0.0	-3.1415885784287325	1.732034792594109	-3.000009246192997	0.0	1.0	3.1415885784287325	3.4641016151377535	4.676492146482645
17.0	20.0	1.0	0.0	0.0	-2.094392990444708	2.5980521888911645	-4.500013869289497	0.0	1.0	2.094392990444708	5.196152422706632	5.602363965186832
17.0	21.0	1.0	0.0	0.0	-2.094392990444708	-0.8660013813469667	4.500004623053753	0.0	1.0	2.094392990444708	4.582575694955841	5.038499975034627
17.0	22.0	1.0	0.0	0.0	-1.0472016800621569	1.601495008807241e-05	2.9999999999572537	0.0	1.0	1.0472016800621569	3.0000000000000004	3.1775196865991258
17.0	23.0	1.0	0.0	0.0	-2.094392990444708	0.8660334112471426	1.4999953768607552	0.0	1.0	2.094392990444708	1.7320508075688779	2.717808307887797
17.0	24.0	1.0	0.0	0.0	1.0471973350537351	1.7320508075441976	-9.246235744164721e-06	0.0	1.0	1.0471973350537351	1.7320508075688772	2.024011427473581
17.0	25.0	1.0	0.0	0.0	-1.0472016800621569	2.598068203841252	-1.5000138693322427	0.0	1.0	1.0472016800621569	2.999999999999999	3.1775196865991244
17.0	26.0	1.0	0.0	0.0	0.0	3.464085600138307	-3.000018492428742	0.0	1.0	0.0	4.58257569495584	4.58257569495584
17.0	28.0	1.0	0.0	0.0	0.0	3.202990017614482e-05	5.9999999999145075	0.0	1.0	0.0	6.000000000000001	6.000000000000001
17.0	29.0	1.0	-0.0	-0.0	-3.1415885784287325	0.8660494261972309	4.499995376818008	0.0	1.0	3.1415885784287325	4.58257569495584	5.556039848319473
17.0	30.0	1.0	0.0	0.0	0.0	1.7320668224942857	2.9999907537215096	0.0	1.0	0.0	3.4641016151377553	3.4641016151377553
17.0	31.0	1.0	0.0	0.0	0.0	2.5980842187913407	1.4999861306250102	0.0	1.0	0.0	3.0000000000000004	3.0000000000000004
17.0	32.0	1.0	0.0	0.0	2.094397980070719	3.464101615088395	-1.8492471488329443e-05	0.0	1.0	2.094397980070719	3.4641016151377544	4.048024567480329
17.0	33.0	1.0	0.0	0.0	-1.0472016800621569	4.33011901138545	-1.5000231155679868	0.0	1.0	1.0472016800621569	4.58257569495584	4.700705410757518
17.0	34.0	1.0	0.0	0.0	-2.094392990444708	5.196136407682506	-3.000027738664487	0.0	1.0	2.094392990444708	6.000000000000001	6.355035955714487
17.0	36.0	1.0	0.0	0.0	1.0471973350537351	2.5981002337414285	4.499986130582264	0.0	1.0	1.0471973350537351	5.196152422706632	5.300624704555458
17.0	37.0	1.0	-0.0	-0.0	-3.1415885784287325	3.4641176300384826	2.9999815074857654	0.0	1.0	3.1415885784287325	4.58257569495584	5.556039848319473
17.0	38.0	1.0	-0.0	-0.0	-3.1415885784287325	4.330135026335538	1.499976884389266	0.0	1.0	3.1415885784287325	4.58257569495584	5.556039848319473
17.0	39.0	1.0	0.0	0.0	-2.094392990444708	5.196152422632593	-2.7738707232494164e-05	0.0	1.0	2.094392990444708	5.196152422706631	5.602363965186832
17.0	45.0	1.0	-0.0	-0.0	-3.1415885784287325	5.196168437582681	2.9999722612500204	0.0	1.0	3.1415885784287325	6.000000000000001	6.772708379674551
18.0	1.0	1.0	0.0	0.0	-2.094397980070719	5.196177070513914	2.9999573083404782	0.0	1.0	2.094397980070719	6.000000000000001	6.355037600118847
18.0	2.0	1.0	0.0	0.0	-2.094397980070719	3.4641262630034952	2.999971538859901	0.0	1.0	2.094397980070719	4.582575694955841	5.038502049113835
18.0	3.0	1.0	0.0	0.0	1.047198748680135	1.7320754554930762	2.9999857693793235	0.0	1.0	1.047198748680135	3.4641016151377544	3.6189259759267305
18.0	4.0	1.0	0.0	0.0	-1.0472006450169837	2.4647982658244763e-05	2.9999999998987463	0.0	1.0	1.0472006450169837	3.0000000000000004	3.17751934548383
18.0	5.0	1.0	0.0	0.0	-2.094397980070719	-1.7320261595277597	3.000014230418169	0.0	1.0	2.094397980070719	3.4641016151377544	4.048024567480329
18.0	6.0	1.0	-0.0	0.0	2.094394336664159	-3.4640769670381792	3.0000284609375916	0.0	1.0	2.094394336664159	4.582575694955841	5.038500534628423
18.0	8.0	1.0	0.0	0.0	-1.0472006450169837	4.330139342767374	1.4999644236508163	0.0	1.0	1.0472006450169837	4.582575694955839	4.700705180174989
18.0	9.0	1.0	0.0	0.0	-1.0472006450169837	2.598088535256957	1.4999786541702391	0.0	1.0	1.0472006450169837	3.0000000000000004	3.17751934548383
18.0	10.0	1.0	-0.0	-0.0	3.1415856470467105	0.8660377277465381	1.4999928846896617	0.0	0.9999866184617361	3.1415856470467105	1.7320508075688772	3.5874169506387044
18.0	11.0	1.0	0.0	0.0	-2.094397980070719	-0.8660130797638799	1.5000071152090846	0.0	1.0	2.094397980070719	1.7320508075688772	2.7178121529870873
18.0	12.0	1.0	0.0	0.0	-2.094397980070719	-2.5980638872742987	1.5000213457285072	0.0	1.0	2.094397980070719	3.0000000000000004	3.658757015562022
18.0	13.0	1.0	0.0	0.0	0.0	-4.330114694784719	1.50003557624793	0.0	1.0	0.0	4.582575694955842	4.582575694955842
18.0	15.0	1.0	0.0	0.0	1.047198748680135	5.196152422531256	-4.2691558268156524e-05	0.0	1.0	1.047198748680135	5.196152422706633	5.30062498383325
18.0	16.0	1.0	0.0	0.0	-2.094397980070719	3.464101615020837	-2.846103884543768e-05	0.0	1.0	2.094397980070719	3.464101615137755	4.048024567480329
18.0	17.0	1.0	0.0	0.0	-2.094397980070719	1.732050807510418	-1.4230519422718837e-05	0.0	1.0	2.094397980070719	1.732050807568877	2.7178121529870873
18.0	19.0	1.0	0.0	0.0	1.047198748680135	-1.732050807510418	1.4230519422718837e-05	0.0	1.0	1.047198748680135	1.732050807568877	2.024012158865959
18.0	20.0	1.0	-0.0	0.0	2.094394336664159	-3.4641016150208377	2.8461038845437687e-05	0.0	1.0	2.094394336664159	3.4641016151377557	4.048022682427917
18.0	22.0	1.0	-0.0	-0.0	3.1415856470467105	4.330114694784717	-1.50003557624793	0.0	0.9999866184617361	3.1415856470467105	4.58257569495584	5.556038190809158
18.0	23.0	1.0	-0.0	0.0	2.094394336664159	2.5980638872742987	-1.5000213457285072	0.0	1.0	2.094394336664159	3.0000000000000004	3.658754929952388
18.0	24.0	1.0	0.0	0.0	-1.0472006450169837	0.8660130797638799	-1.5000071152090846	0.0	1.0	1.0472006450169837	1.7320508075688772	2.024013140007739
18.0	25.0	1.0	-0.0	-0.0	3.1415856470467105	-0.8660377277465381	-1.4999928846896617	0.0	0.9999866184617361	3.1415856470467105	1.7320508075688772	3.5874169506387044
18.0	26.0	1.0	0.0	0.0	-2.094397980070719	-2.598088535256957	-1.4999786541702391	0.0	1.0	2.094397980070719	3.0000000000000004	3.658757015562022
18.0	27.0	1.0	0.0	0.0	-2.094397980070719	-4.330139342767376	-1.4999644236508163	0.0	1.0	2.094397980070719	4.582575694955841	5.038502049113835
18.0	29.0	1.0	0.0	0.0	1.047198748680135	5.196127774548597	-3.0000426914570144	0.0	1.0	1.047198748680135	6.000000000000001	6.090699895680073
18.0	30.0	1.0	0.0	0.0	-2.094397980070719	3.4640769670381784	-3.0000284609375916	0.0	1.0	2.094397980070719	4.58257569495584	5.038502049113834
18.0	31.0	1.0	0.0	0.0	-2.094397980070719	1.7320261595277597	-3.000014230418169	0.0	1.0	2.094397980070719	3.4641016151377544	4.048024567480329
18.0	32.0	1.0	0.0	0.0	0.0	-2.4647982658244763e-05	-2.9999999998987463	0.0	1.0	0.0	3.0000000000000004	3.0000000000000004
18.0	33.0	1.0	-0.0	-0.0	3.1415856470467105	-1.7320754554930762	-2.9999857693793235	0.0	0.9999866184617361	3.1415856470467105	3.4641016151377544	4.67649017723013
18.0	34.0	1.0	-0.0	0.0	2.094394336664159	-3.464126263003496	-2.999971538859901	0.0	1.0	2.094394336664159	4.582575694955842	5.038500534628424
18.0	37.0	1.0	0.0	0.0	1.047198748680135	2.5980392392916407	-4.500021345627254	0.0	1.0	1.047198748680135	5.196152422706633	5.30062498383325
18.0	38.0	1.0	0.0	0.0	1.047198748680135	0.8659884317812216	-4.500007115107831	0.0	1.0	1.047198748680135	4.582575694955841	4.70070475771849
18.0	39.0	1.0	-0.0	0.0	2.094394336664159	-0.8660623757291963	-4.4999928845884085	0.0	1.0	2.094394336664159	4.582575694955841	5.038500534628423
18.0	40.0	1.0	0.0	0.0	1.047198748680135	-2.598113183239615	-4.499978654068985	0.0	1.0	1.047198748680135	5.196152422706632	5.3006249838332495
18.0	46.0	1.0	0.0	0.0	-2.094397980070719	-4.9295965316489525e-05	-5.999999999797493	0.0	1.0	2.094397980070719	6.000000000000001	6.355037600118847
19.0	2.0	1.0	-0.0	-0.0	3.1415885784287325	5.196124182043137	-3.0000489137323294	0.0	1.0	3.1415885784287325	5.999999999999999	6.772708379674549
19.0	3.0	1.0	0.0	0.0	0.0	4.330112898513704	-1.5000407614879145	0.0	1.0	0.0	4.58257569495584	4.58257569495584
19.0	4.0	1.0	0.0	0.0	-2.094399393697119	3.464101614984271	-3.260924350012573e-05	0.0	1.0	2.094399393697119	3.464101615137754	4.048025298873372
19.0	5.0	1.0	-0.0	-0.0	3.1415885784287325	2.5980903314548383	1.4999755430009143	0.0	1.0	3.1415885784287325	2.9999999999999996	4.343912843982239
19.0	6.0	1.0	-0.0	0.0	1.0471955879840242	1.7320790479254047	2.99998369524533	0.0	1.0	1.0471955879840242	3.4641016151377544	3.618925061325974
19.0	9.0	1.0	0.0	0.0	-2.094399393697119	3.464073374551001	-3.0000326091105793	0.0	1.0	2.094399393697119	4.582575694955839	5.038502636728381
19.0	10.0	1.0	-0.0	-0.0	2.0943868983665754	2.598062091021568	-1.5000244568661643	0.0	0.9999843314249215	2.0943868983665754	2.999999999999999	3.658750672025843
19.0	11.0	1.0	-0.0	-0.0	3.1415885784287325	1.7320508074921355	-1.6304621750062864e-05	0.0	1.0	3.1415885784287325	1.732050807568877	3.587419517719368
19.0	12.0	1.0	-0.0	-0.0	3.1415885784287325	0.8660395239627023	1.499991847622665	0.0	1.0	3.1415885784287325	1.7320508075688772	3.5874195177193684
19.0	13.0	1.0	0.0	0.0	-1.047198748680135	2.8240433268766907e-05	2.999999999867081	0.0	1.0	1.047198748680135	3.0000000000000013	3.177518720517198
19.0	16.0	1.0	-0.0	-0.0	3.1415885784287325	2.5980338505882985	-4.500024456733244	0.0	1.0	3.1415885784287325	5.19615242270663	6.072032509474389
19.0	17.0	1.0	-0.0	-0.0	3.1415885784287325	1.7320225670588654	-3.000016304488829	0.0	1.0	3.1415885784287325	3.4641016151377535	4.676492146482645
19.0	18.0	1.0	0.0	0.0	-1.047198748680135	0.8660112835294327	-1.5000081522444144	0.0	1.0	1.047198748680135	1.7320508075688767	2.024012158865959
19.0	20.0	1.0	-0.0	0.0	1.0471955879840242	-0.8660112835294336	1.500008152244416	0.0	1.0	1.0471955879840242	1.7320508075688785	2.024010523562862
19.0	23.0	1.0	-0.0	0.0	1.0471955879840242	0.8659830430961628	-4.500008152111493	0.0	1.0	1.0471955879840242	4.582575694955839	4.700704053595929
19.0	24.0	1.0	0.0	0.0	-2.094399393697119	-2.8240433270099174e-05	-2.9999999998670788	0.0	1.0	2.094399393697119	2.999999999999999	3.658757824770431
19.0	25.0	1.0	-0.0	-0.0	2.0943868983665754	-0.8660395239627028	-1.4999918476226644	0.0	0.9999843314249215	2.0943868983665754	1.732050807568877	2.7178036132232886
19.0	26.0	1.0	-0.0	-0.0	3.1415885784287325	-1.732050807492136	1.630462175084002e-05	0.0	1.0	3.1415885784287325	1.7320508075688776	3.5874195177193684
19.0	27.0	1.0	-0.0	-0.0	3.1415885784287325	-2.5980620910215695	1.5000244568661665	0.0	1.0	3.1415885784287325	3.0000000000000013	4.34391284398224
19.0	30.0	1.0	-0.0	-0.0	3.1415885784287325	-5.648086653975426e-05	-5.999999999734158	0.0	1.0	3.1415885784287325	5.999999999999999	6.772708379674549
19.0	31.0	1.0	-0.0	-0.0	3.1415885784287325	-0.8660677643959729	-4.499991847489743	0.0	1.0	3.1415885784287325	4.582575694955839	5.556039848319472
19.0	32.0	1.0	0.0	0.0	-1.047198748680135	-1.7320790479254056	-2.9999836952453287	0.0	1.0	1.047198748680135	3.464101615137754	3.61892597592673
19.0	33.0	1.0	-0.0	-0.0	2.0943868983665754	-2.5980903314548383	-1.4999755430009143	0.0	0.9999843314249215	2.0943868983665754	2.9999999999999996	3.6587506720258434
19.0	34.0	1.0	-0.0	0.0	1.0471955879840242	-3.464101614984272	3.260924350168004e-05	0.0	1.0	1.0471955879840242	3.4641016151377553	3.618925061325975
19.0	38.0	1.0	0.0	0.0	0.0	-2.598118571888108	-4.499975542867993	0.0	1.0	0.0	5.196152422706631	5.196152422706631
19.0	39.0	1.0	-0.0	0.0	1.0471955879840242	-3.464129855417541	-2.9999673906235786	0.0	1.0	1.0471955879840242	4.58257569495584	4.7007040535959295
19.0	40.0	1.0	0.0	0.0	0.0	-4.330141138946974	-1.4999592383791633	0.0	1.0	0.0	4.58257569495584	4.58257569495584
19.0	41.0	1.0	-0.0	-0.0	3.1415885784287325	-5.196152422476407	4.891386525240904e-05	0.0	1.0	3.1415885784287325	5.196152422706632	6.072032509474391
19.0	47.0	1.0	0.0	0.0	-1.047198748680135	-5.1961806629096765	-2.9999510860018286	0.0	1.0	1.047198748680135	5.999999999999999	6.090699895680071
20.0	3.0	1.0	-0.0	-0.0	-1.0471955879840242	-4.4701591098927906e-05	-5.999999999833481	0.0	1.0	1.0471955879840242	6.0	6.090699352249559
20.0	4.0	1.0	0.0	0.0	3.1415903254984436	0.8659918775670792	-4.500006451994025	0.0	1.0	3.1415903254984436	4.582575694955842	5.556040836176911
20.0	5.0	1.0	0.0	0.0	2.094392990444708	1.7320284567252573	-3.0000129041545684	0.0	1.0	2.094392990444708	3.4641016151377553	4.048021985911629
20.0	6.0	1.0	0.0	0.0	0.0	2.5980650358834363	-1.5000193563151107	0.0	1.0	0.0	3.0	3.0
20.0	10.0	1.0	0.0	0.0	1.0471913103825514	-0.8660589299537278	-4.499993547756198	0.0	0.999988080893155	1.0471913103825514	4.582575694955841	4.700703100658531
20.0	11.0	1.0	0.0	0.0	2.094392990444708	-2.2350795549908042e-05	-2.9999999999167413	0.0	1.0	2.094392990444708	3.000000000000001	3.658754159331279
20.0	12.0	1.0	0.0	0.0	2.094392990444708	0.8660142283626286	-1.5000064520772842	0.0	1.0	2.094392990444708	1.7320508075688776	2.717808307887797
20.0	13.0	1.0	-0.0	-0.0	-2.094394336664159	1.7320508075208076	-1.2904237826516507e-05	0.0	1.0	2.094394336664159	1.7320508075688776	2.717809345309362
20.0	17.0	1.0	0.0	0.0	2.094392990444708	-2.598109737474535	-4.49998064351837	0.0	1.0	2.094392990444708	5.196152422706632	5.602363965186832
20.0	18.0	1.0	-0.0	-0.0	-2.094394336664159	-1.732073158316357	-2.999987095678914	0.0	1.0	2.094394336664159	3.4641016151377557	4.048022682427917
20.0	19.0	1.0	-0.0	-0.0	-1.0471955879840242	-0.866036579158179	-1.4999935478394577	0.0	1.0	1.0471955879840242	1.7320508075688785	2.024010523562862
20.0	24.0	1.0	0.0	0.0	3.1415903254984436	-3.464123965837164	-2.9999741914410865	0.0	1.0	3.1415903254984436	4.58257569495584	5.55604083617691
20.0	25.0	1.0	0.0	0.0	1.0471913103825514	-2.598087386678986	-1.4999806436016305	0.0	0.999988080893155	1.0471913103825514	3.000000000000001	3.177516269122903
20.0	26.0	1.0	0.0	0.0	2.094392990444708	-1.7320508075208076	1.2904237826516507e-05	0.0	1.0	2.094392990444708	1.7320508075688776	2.717808307887797
20.0	27.0	1.0	0.0	0.0	2.094392990444708	-0.8660142283626286	1.5000064520772842	0.0	1.0	2.094392990444708	1.7320508075688776	2.717808307887797
20.0	31.0	1.0	0.0	0.0	2.094392990444708	-5.1961747733579715	-2.9999612872032593	0.0	1.0	2.094392990444708	6.0	6.355035955714485
20.0	32.0	1.0	-0.0	-0.0	-2.094394336664159	-4.330138194199794	-1.4999677393638033	0.0	1.0	2.094394336664159	4.582575694955842	5.038500534628424
20.0	33.0	1.0	0.0	0.0	1.0471913103825514	-3.4641016150416153	2.5808475653033014e-05	0.0	0.999988080893155	1.0471913103825514	3.4641016151377553	3.618923823533832
20.0	34.0	1.0	0.0	0.0	0.0	-2.5980650358834363	1.5000193563151107	0.0	1.0	0.0	3.0	3.0
20.0	39.0	1.0	0.0	0.0	0.0	-5.196152422562422	3.8712713480215655e-05	0.0	1.0	0.0	5.196152422706632	5.196152422706632
20.0	40.0	1.0	-0.0	-0.0	-1.0471955879840242	-4.3301158434042435	1.5000322605529373	0.0	1.0	1.0471955879840242	4.58257569495584	4.7007040535959295
20.0	41.0	1.0	0.0	0.0	2.094392990444708	-3.464079264246065	3.0000258083923947	0.0	1.0	2.094392990444708	4.58257569495584	5.038499975034626
20.0	48.0	1.0	0.0	0.0	3.1415903254984436	-5.196130071766873	3.0000387126302215	0.0	1.0	3.1415903254984436	6.0	6.7727091900705005
21.0	0.0	1.0	0.0	0.0	2.094392990444708	3.464079264246065	-3.0000258083923943	0.0	1.0	2.094392990444708	4.58257569495584	5.038499975034626
21.0	1.0	1.0	0.0	0.0	2.094392990444708	4.3301158434042435	-1.500032260552938	0.0	1.0	2.094392990444708	4.58257569495584	5.038499975034626
21.0	2.0	1.0	0.0	0.0	2.094392990444708	5.196152422562422	-3.871271348110383e-05	0.0	1.0	2.094392990444708	5.196152422706632	5.602363965186832
21.0	7.0	1.0	-0.0	-0.0	-1.0471955879840242	2.5980650358834363	-1.5000193563151107	0.0	1.0	1.0471955879840242	3.0	3.177517678863991
21.0	8.0	1.0	0.0	0.0	3.1415903254984436	3.464101615041615	-2.5808475653921192e-05	0.0	1.0	3.1415903254984436	3.464101615137755	4.676493320134801
21.0	9.0	1.0	0.0	0.0	3.1415903254984436	4.330138194199793	1.4999677393638025	0.0	1.0	3.1415903254984436	4.58257569495584	5.55604083617691
21.0	10.0	1.0	0.0	0.0	1.0471913103825514	5.1961747733579715	2.9999612872032593	0.0	0.999988080893155	1.0471913103825514	6.0	6.090698616787792
21.0	14.0	1.0	0.0	0.0	1.0471913103825514	0.866014228362629	-1.5000064520772836	0.0	0.999988080893155	1.0471913103825514	1.7320508075688772	2.024008310393197
21.0	15.0	1.0	-0.0	-0.0	-1.0471955879840242	1.7320508075208072	-1.2904237827071618e-05	0.0	1.0	1.0471955879840242	1.7320508075688772	2.0240105235628607
21.0	16.0	1.0	0.0	0.0	2.094392990444708	2.5980873866789858	1.4999806436016296	0.0	1.0	2.094392990444708	3.0	3.658754159331278
21.0	17.0	1.0	0.0	0.0	2.094392990444708	3.464123965837164	2.9999741914410865	0.0	1.0	2.094392990444708	4.58257569495584	5.038499975034626
21.0	22.0	1.0	0.0	0.0	1.0471913103825514	0.8660365791581784	1.4999935478394568	0.0	0.999988080893155	1.0471913103825514	1.7320508075688774	2.024008310393197
21.0	23.0	1.0	0.0	0.0	0.0	1.7320731583163567	2.999987095678913	0.0	1.0	0.0	3.4641016151377544	3.4641016151377544
21.0	24.0	1.0	0.0	0.0	3.1415903254984436	2.598109737474535	4.49998064351837	0.0	1.0	3.1415903254984436	5.196152422706632	6.0720334133851255
21.0	28.0	1.0	0.0	0.0	2.094392990444708	-1.7320508075208072	1.2904237827071618e-05	0.0	1.0	2.094392990444708	1.7320508075688772	2.7178083078877964
21.0	29.0	1.0	-0.0	-0.0	-1.0471955879840242	-0.866014228362629	1.5000064520772836	0.0	1.0	1.0471955879840242	1.7320508075688772	2.0240105235628607
21.0	30.0	1.0	0.0	0.0	2.094392990444708	2.2350795549463953e-05	2.9999999999167404	0.0	1.0	2.094392990444708	3.0	3.658754159331278
21.0	31.0	1.0	0.0	0.0	2.094392990444708	0.8660589299537278	4.499993547756198	0.0	1.0	2.094392990444708	4.582575694955841	5.038499975034627
21.0	35.0	1.0	0.0	0.0	1.0471913103825514	-2.5980650358834363	1.5000193563151107	0.0	0.999988080893155	1.0471913103825514	3.0	3.177516269122902
21.0	36.0	1.0	0.0	0.0	3.1415903254984436	-1.7320284567252577	3.0000129041545676	0.0	1.0	3.1415903254984436	3.4641016151377544	4.676493320134801
21.0	37.0	1.0	-0.0	-0.0	-1.0471955879840242	-0.8659918775670796	4.5000064519940235	0.0	1.0	1.0471955879840242	4.58257569495584	4.7007040535959295
21.0	38.0	1.0	-0.0	-0.0	-1.0471955879840242	4.4701591098927906e-05	5.999999999833481	0.0	1.0	1.0471955879840242	6.0	6.090699352249559
21.0	42.0	1.0	-0.0	-0.0	-2.094394336664159	-4.3301158434042435	1.500032260552938	0.0	1.0	2.094394336664159	4.58257569495584	5.038500534628422
21.0	43.0	1.0	0.0	0.0	2.094392990444708	-3.464079264246065	3.0000258083923943	0.0	1.0	2.094392990444708	4.58257569495584	5.038499975034626
21.0	44.0	1.0	-0.0	-0.0	-1.0471955879840242	-2.5980426850878864	4.500019356231851	0.0	1.0	1.0471955879840242	5.196152422706632	5.3006243594026925
22.0	0.0	1.0	0.0	0.0	1.0472016800621569	-2.5980816538815312	-4.499996857750481	0.0	1.0	1.0472016800621569	5.196152422706631	5.300625562961885
22.0	1.0	1.0	0.0	0.0	1.0472016800621569	-0.8660308463139211	-4.499998952581299	0.0	1.0	1.0472016800621569	4.582575694955839	4.700705410757516
22.0	2.0	1.0	0.0	0.0	1.0472016800621569	0.8660199612536893	-4.500001047412118	0.0	1.0	1.0472016800621569	4.58257569495584	4.700705410757518
22.0	3.0	1.0	-0.0	-0.0	-2.0943868983665754	2.5980707688213003	-4.500003142242936	0.0	0.9999843314249215	2.0943868983665754	5.196152422706632	5.602361687721489
22.0	7.0	1.0	-0.0	-0.0	-2.0943868983665754	-1.732054435921021	-2.9999979051669876	0.0	0.9999843314249215	2.0943868983665754	3.4641016151377544	4.048018833954402
22.0	8.0	1.0	0.0	0.0	2.094399015115892	-3.628353410447849e-06	-2.9999999999978058	0.0	1.0	2.094399015115892	3.0	3.6587576080574697
22.0	9.0	1.0	0.0	0.0	2.094399015115892	1.7320471792141996	-3.000002094828624	0.0	1.0	2.094399015115892	3.464101615137754	4.048025103000032
22.0	10.0	1.0	0.0	0.0	0.0	3.4640979867818102	-3.000004189659442	0.0	1.0	0.0	4.58257569495584	4.58257569495584
22.0	11.0	1.0	0.0	0.0	1.0472016800621569	5.19614879434942	-3.0000062844902606	0.0	1.0	1.0472016800621569	5.999999999999999	6.090700399685162
22.0	14.0	1.0	0.0	0.0	0.0	-2.598078025528121	-1.4999968577526754	0.0	1.0	0.0	3.0	3.0
22.0	15.0	1.0	-0.0	-0.0	-2.0943868983665754	-0.8660272179605106	-1.4999989525834938	0.0	0.9999843314249215	2.0943868983665754	1.7320508075688774	2.7178036132232886
22.0	16.0	1.0	0.0	0.0	1.0472016800621569	0.8660235896070998	-1.500001047414312	0.0	1.0	1.0472016800621569	1.732050807568877	2.0240136755281575
22.0	17.0	1.0	0.0	0.0	1.0472016800621569	2.5980743971747104	-1.5000031422451303	0.0	1.0	1.0472016800621569	3.0	3.1775196865991253
22.0	18.0	1.0	-0.0	-0.0	-3.1415856470467105	4.330125204742321	-1.5000052370759485	0.0	0.9999866184617361	3.1415856470467105	4.58257569495584	5.556038190809158
22.0	21.0	1.0	0.0	0.0	-1.0471913103825514	-1.7320508075676107	2.0948308182371625e-06	0.0	0.999988080893155	1.0471913103825514	1.7320508075688776	2.0240083103931976
22.0	23.0	1.0	0.0	0.0	-1.0471913103825514	1.73205080756761	-2.0948308182371616e-06	0.0	0.999988080893155	1.0471913103825514	1.7320508075688767	2.0240083103931967
22.0	24.0	1.0	0.0	0.0	2.094399015115892	3.464101615135221	-4.189661636474324e-06	0.0	1.0	2.094399015115892	3.4641016151377544	4.048025103000032
22.0	25.0	1.0	0.0	0.0	0.0	5.196152422702831	-6.284492454711485e-06	0.0	1.0	0.0	5.196152422706631	5.196152422706631
22.0	28.0	1.0	0.0	0.0	1.0472016800621569	-2.5980743971747104	1.5000031422451303	0.0	1.0	1.0472016800621569	3.0	3.1775196865991253
22.0	29.0	1.0	-0.0	-0.0	-2.0943868983665754	-0.8660235896071002	1.500001047414312	0.0	0.9999843314249215	2.0943868983665754	1.7320508075688772	2.7178036132232886
22.0	30.0	1.0	0.0	0.0	1.0472016800621569	0.8660272179605102	1.4999989525834938	0.0	1.0	1.0472016800621569	1.7320508075688772	2.024013675528158
22.0	31.0	1.0	0.0	0.0	1.0472016800621569	2.598078025528121	1.4999968577526754	0.0	1.0	1.0472016800621569	3.0	3.1775196865991253
22.0	32.0	1.0	-0.0	-0.0	-3.1415856470467105	4.33012883309573	1.4999947629218573	0.0	0.9999866184617361	3.1415856470467105	4.582575694955839	5.556038190809157
22.0	35.0	1.0	0.0	0.0	0.0	-1.7320471792142003	3.000002094828624	0.0	1.0	0.0	3.4641016151377544	3.4641016151377544
22.0	36.0	1.0	0.0	0.0	2.094399015115892	3.628353410447849e-06	2.9999999999978058	0.0	1.0	2.094399015115892	3.0	3.6587576080574697
22.0	37.0	1.0	-0.0	-0.0	-2.0943868983665754	1.7320544359210204	2.9999979051669876	0.0	0.9999843314249215	2.0943868983665754	3.4641016151377544	4.048018833954402
22.0	38.0	1.0	-0.0	-0.0	-2.0943868983665754	3.4641052434886315	2.9999958103361695	0.0	0.9999843314249215	2.0943868983665754	4.58257569495584	5.0384974426955464
22.0	39.0	1.0	0.0	0.0	-1.0471913103825514	5.196156051056241	2.999993715505351	0.0	0.999988080893155	1.0471913103825514	5.999999999999999	6.090698616787792
22.0	42.0	1.0	-0.0	-0.0	-3.1415856470467105	-2.5980707688213003	4.500003142242936	0.0	0.9999866184617361	3.1415856470467105	5.196152422706632	6.072030992816975
22.0	43.0	1.0	0.0	0.0	1.0472016800621569	-0.8660199612536897	4.500001047412118	0.0	1.0	1.0472016800621569	4.58257569495584	4.700705410757518
22.0	44.0	1.0	-0.0	-0.0	-2.0943868983665754	0.8660308463139207	4.499998952581299	0.0	0.9999843314249215	2.0943868983665754	4.582575694955839	5.038497442695546
22.0	45.0	1.0	-0.0	-0.0	-2.0943868983665754	2.5980816538815312	4.499996857750481	0.0	0.9999843314249215	2.0943868983665754	5.196152422706631	5.602361687721488
23.0	1.0	1.0	0.0	0.0	2.094392990444708	2.598042685087887	-4.500019356231851	0.0	1.0	2.094392990444708	5.196152422706632	5.602363965186832
23.0	2.0	1.0	0.0	0.0	2.094392990444708	3.464079264246065	-3.0000258083923943	0.0	1.0	2.094392990444708	4.58257569495584	5.038499975034626
23.0	3.0	1.0	-0.0	-0.0	-1.0471955879840242	4.3301158434042435	-1.5000322605529373	0.0	1.0	1.0471955879840242	4.58257569495584	4.7007040535959295
23.0	4.0	1.0	0.0	0.0	3.1415903254984436	5.196152422562422	-3.871271348110383e-05	0.0	1.0	3.1415903254984436	5.196152422706632	6.0720334133851255
23.0	7.0	1.0	-0.0	-0.0	-1.0471955879840242	0.8659918775670796	-4.5000064519940235	0.0	1.0	1.0471955879840242	4.58257569495584	4.7007040535959295
23.0	8.0	1.0	0.0	0.0	3.1415903254984436	1.7320284567252582	-3.000012904154567	0.0	1.0	3.1415903254984436	3.4641016151377544	4.676493320134801
23.0	9.0	1.0	0.0	0.0	3.1415903254984436	2.5980650358834363	-1.5000193563151107	0.0	1.0	3.1415903254984436	3.0	4.343914107491701
23.0	10.0	1.0	0.0	0.0	1.0471913103825514	3.464101615041615	-2.5808475653699148e-05	0.0	0.999988080893155	1.0471913103825514	3.464101615137755	3.6189238235338315
23.0	11.0	1.0	0.0	0.0	2.094392990444708	4.330138194199793	1.4999677393638025	0.0	1.0	2.094392990444708	4.58257569495584	5.038499975034626
23.0	12.0	1.0	0.0	0.0	2.094392990444708	5.1961747733579715	2.9999612872032593	0.0	1.0	2.094392990444708	6.0	6.355035955714485
23.0	14.0	1.0	0.0	0.0	1.0471913103825514	-0.8660589299537274	-4.499993547756197	0.0	0.999988080893155	1.0471913103825514	4.58257569495584	4.70070310065853
23.0	15.0	1.0	-0.0	-0.0	-1.0471955879840242	-2.235079554924191e-05	-2.99999999991674	0.0	1.0	1.0471955879840242	2.9999999999999996	3.177517678863991
23.0	16.0	1.0	0.0	0.0	2.094392990444708	0.8660142283626291	-1.5000064520772836	0.0	1.0	2.094392990444708	1.7320508075688772	2.7178083078877964
23.0	17.0	1.0	0.0	0.0	2.094392990444708	1.7320508075208076	-1.2904237826516507e-05	0.0	1.0	2.094392990444708	1.7320508075688776	2.717808307887797
23.0	18.0	1.0	-0.0	-0.0	-2.094394336664159	2.5980873866789858	1.4999806436016296	0.0	1.0	2.094394336664159	3.0	3.6587549299523876
23.0	19.0	1.0	-0.0	-0.0	-1.0471955879840242	3.464123965837164	2.999974191441086	0.0	1.0	1.0471955879840242	4.58257569495584	4.7007040535959295
23.0	21.0	1.0	0.0	0.0	0.0	-1.7320731583163567	-2.999987095678913	0.0	1.0	0.0	3.4641016151377544	3.4641016151377544
23.0	22.0	1.0	0.0	0.0	1.0471913103825514	-0.8660365791581781	-1.4999935478394562	0.0	0.999988080893155	1.0471913103825514	1.7320508075688767	2.0240083103931967
23.0	24.0	1.0	0.0	0.0	3.1415903254984436	0.8660365791581786	1.499993547839457	0.0	1.0	3.1415903254984436	1.7320508075688779	3.587421047669958
23.0	25.0	1.0	0.0	0.0	1.0471913103825514	1.7320731583163567	2.999987095678913	0.0	0.999988080893155	1.0471913103825514	3.4641016151377544	3.618923823533831
23.0	26.0	1.0	0.0	0.0	2.094392990444708	2.598109737474535	4.49998064351837	0.0	1.0	2.094392990444708	5.196152422706632	5.602363965186832
23.0	28.0	1.0	0.0	0.0	2.094392990444708	-3.464123965837164	-2.999974191441086	0.0	1.0	2.094392990444708	4.58257569495584	5.038499975034626
23.0	29.0	1.0	-0.0	-0.0	-1.0471955879840242	-2.5980873866789853	-1.4999806436016292	0.0	1.0	1.0471955879840242	2.9999999999999996	3.177517678863991
23.0	30.0	1.0	0.0	0.0	2.094392990444708	-1.7320508075208072	1.2904237827293663e-05	0.0	1.0	2.094392990444708	1.7320508075688772	2.7178083078877964
23.0	31.0	1.0	0.0	0.0	2.094392990444708	-0.8660142283626286	1.5000064520772842	0.0	1.0	2.094392990444708	1.7320508075688776	2.717808307887797
23.0	32.0	1.0	-0.0	-0.0	-2.094394336664159	2.2350795549463953e-05	2.9999999999167404	0.0	1.0	2.094394336664159	3.0	3.6587549299523876
23.0	33.0	1.0	0.0	0.0	1.0471913103825514	0.8660589299537274	4.499993547756197	0.0	0.999988080893155	1.0471913103825514	4.58257569495584	4.70070310065853
23.0	35.0	1.0	0.0	0.0	1.0471913103825514	-4.330138194199793	-1.4999677393638025	0.0	0.999988080893155	1.0471913103825514	4.58257569495584	4.70070310065853
23.0	36.0	1.0	0.0	0.0	3.1415903254984436	-3.4641016150416144	2.5808475654587326e-05	0.0	1.0	3.1415903254984436	3.4641016151377544	4.676493320134801
23.0	37.0	1.0	-0.0	-0.0	-1.0471955879840242	-2.5980650358834363	1.5000193563151107	0.0	1.0	1.0471955879840242	3.0	3.177517678863991
23.0	38.0	1.0	-0.0	-0.0	-1.0471955879840242	-1.7320284567252577	3.000012904154568	0.0	1.0	1.0471955879840242	3.4641016151377553	3.618925061325975
23.0	39.0	1.0	0.0	0.0	0.0	-0.8659918775670796	4.5000064519940235	0.0	1.0	0.0	4.58257569495584	4.58257569495584
23.0	40.0	1.0	-0.0	-0.0	-1.0471955879840242	4.4701591098927906e-05	5.999999999833481	0.0	1.0	1.0471955879840242	6.0	6.090699352249559
23.0	43.0	1.0	0.0	0.0	2.094392990444708	-5.196152422562422	3.871271348154792e-05	0.0	1.0	2.094392990444708	5.196152422706632	5.602363965186832
23.0	44.0	1.0	-0.0	-0.0	-1.0471955879840242	-4.3301158434042435	1.500032260552938	0.0	1.0	1.0471955879840242	4.58257569495584	4.7007040535959295
23.0	45.0	1.0	-0.0	-0.0	-1.0471955879840242	-3.464079264246065	3.0000258083923947	0.0	1.0	1.0471955879840242	4.58257569495584	4.7007040535959295
23.0	46.0	1.0	0.0	0.0	2.094392990444708	-2.5980426850878864	4.500019356231851	0.0	1.0	2.094392990444708	5.196152422706632	5.602363965186832
24.0	2.0	1.0	0.0	0.0	-1.0471973350537351	-2.598053161536983	4.500013307738954	0.0	1.0	1.0471973350537351	5.196152422706631	5.300624704555458
24.0	3.0	1.0	0.0	0.0	2.094399393697119	-3.464086248570811	3.0000177436912936	0.0	1.0	2.094399393697119	4.582575694955839	5.038502636728381
24.0	4.0	1.0	0.0	0.0	0.0	-4.330119335604639	1.5000221796436342	0.0	1.0	0.0	4.58257569495584	4.58257569495584
24.0	5.0	1.0	0.0	0.0	-1.0471973350537351	-5.196152422638466	2.661559597427754e-05	0.0	1.0	1.0471973350537351	5.196152422706631	5.300624704555458
24.0	7.0	1.0	0.0	0.0	2.094399393697119	3.073304299983093e-05	5.9999999999212905	0.0	1.0	2.094399393697119	6.000000000000001	6.355038066000775
24.0	8.0	1.0	0.0	0.0	0.0	-0.8660023539908281	4.500004435873629	0.0	1.0	0.0	4.58257569495584	4.58257569495584
24.0	9.0	1.0	0.0	0.0	0.0	-1.7320354410246557	3.00000887182597	0.0	1.0	0.0	3.464101615137755	3.464101615137755
24.0	10.0	1.0	0.0	0.0	-2.094399015115892	-2.5980685280584837	1.5000133077783093	0.0	1.0	2.094399015115892	3.0	3.6587576080574697
24.0	11.0	1.0	0.0	0.0	-1.0471973350537351	-3.464101615092311	1.774373064966639e-05	0.0	1.0	1.0471973350537351	3.4641016151377544	3.618925566869764
24.0	12.0	1.0	0.0	0.0	-1.0471973350537351	-4.33013470212614	-1.4999778203170109	0.0	1.0	1.0471973350537351	4.582575694955841	4.700704442798298
24.0	15.0	1.0	0.0	0.0	2.094399393697119	0.8660484535553277	4.499995564008304	0.0	1.0	2.094399393697119	4.582575694955839	5.038502636728381
24.0	16.0	1.0	0.0	0.0	-1.0471973350537351	1.5366521499915464e-05	2.9999999999606453	0.0	1.0	1.0471973350537351	3.0000000000000004	3.1775182546357854
24.0	17.0	1.0	0.0	0.0	-1.0471973350537351	-0.8660177205123281	1.5000044359129845	0.0	1.0	1.0471973350537351	1.732050807568877	2.024011427473581
24.0	18.0	1.0	0.0	0.0	1.0472006450169837	-1.7320508075461556	8.871865324833195e-06	0.0	1.0	1.0472006450169837	1.7320508075688772	2.024013140007739
24.0	19.0	1.0	0.0	0.0	2.094399393697119	-2.5980838945799833	-1.4999866921823348	0.0	1.0	2.094399393697119	2.9999999999999996	3.6587578247704315
24.0	20.0	1.0	0.0	0.0	-3.1415903254984436	-3.4641169816138118	-2.999982256229996	0.0	1.0	3.1415903254984436	4.582575694955841	5.55604083617691
24.0	21.0	1.0	0.0	0.0	-3.1415903254984436	2.5980992611014835	4.499986692142981	0.0	1.0	3.1415903254984436	5.196152422706632	6.0720334133851255
24.0	22.0	1.0	0.0	0.0	-2.094399015115892	1.7320661740676555	2.99999112809532	0.0	1.0	2.094399015115892	3.4641016151377544	4.048025103000032
24.0	23.0	1.0	0.0	0.0	-3.1415903254984436	0.866033087033828	1.4999955640476605	0.0	1.0	3.1415903254984436	1.7320508075688776	3.587421047669958
24.0	25.0	1.0	0.0	0.0	-2.094399015115892	-0.8660330870338275	-1.4999955640476597	0.0	1.0	2.094399015115892	1.7320508075688767	2.7178129506127564
24.0	26.0	1.0	0.0	0.0	-1.0471973350537351	-1.7320661740676555	-2.99999112809532	0.0	1.0	1.0471973350537351	3.4641016151377544	3.618925566869764
24.0	27.0	1.0	0.0	0.0	-1.0471973350537351	-2.598099261101484	-4.499986692142982	0.0	1.0	1.0471973350537351	5.196152422706633	5.300624704555459
24.0	29.0	1.0	0.0	0.0	2.094399393697119	3.4641169816138113	2.999982256229995	0.0	1.0	2.094399393697119	4.582575694955839	5.038502636728381
24.0	30.0	1.0	0.0	0.0	-1.0471973350537351	2.5980838945799833	1.4999866921823357	0.0	1.0	1.0471973350537351	3.0	3.177518254635785
24.0	31.0	1.0	0.0	0.0	-1.0471973350537351	1.7320508075461556	-8.871865324833195e-06	0.0	1.0	1.0471973350537351	1.7320508075688772	2.024011427473581
24.0	32.0	1.0	0.0	0.0	1.0472006450169837	0.8660177205123281	-1.5000044359129845	0.0	1.0	1.0472006450169837	1.732050807568877	2.0240131400077384
24.0	33.0	1.0	0.0	0.0	-2.094399015115892	-1.5366521499471375e-05	-2.9999999999606444	0.0	1.0	2.094399015115892	2.9999999999999996	3.6587576080574697
24.0	34.0	1.0	0.0	0.0	-3.1415903254984436	-0.8660484535553281	-4.499995564008305	0.0	1.0	3.1415903254984436	4.58257569495584	5.55604083617691
24.0	35.0	1.0	0.0	0.0	-2.094399015115892	5.196167789159967	2.9999733843646714	0.0	1.0	2.094399015115892	6.0	6.3550379412335865
24.0	36.0	1.0	0.0	0.0	0.0	4.33013470212614	1.4999778203170109	0.0	1.0	0.0	4.582575694955841	4.582575694955841
24.0	37.0	1.0	0.0	0.0	2.094399393697119	3.4641016150923116	-1.774373064877821e-05	0.0	1.0	2.094399393697119	3.464101615137755	4.048025298873373
24.0	38.0	1.0	0.0	0.0	2.094399393697119	2.5980685280584837	-1.5000133077783093	0.0	1.0	2.094399393697119	3.0	3.6587578247704315
24.0	39.0	1.0	0.0	0.0	-3.1415903254984436	1.7320354410246561	-3.000008871825969	0.0	1.0	3.1415903254984436	3.464101615137754	4.6764933201348
24.0	40.0	1.0	0.0	0.0	2.094399393697119	0.8660023539908281	-4.500004435873629	0.0	1.0	2.094399393697119	4.58257569495584	5.038502636728382
24.0	44.0	1.0	0.0	0.0	2.094399393697119	5.196152422638467	-2.661559597338936e-05	0.0	1.0	2.094399393697119	5.196152422706632	5.602366358987857
24.0	45.0	1.0	0.0	0.0	2.094399393697119	4.330119335604639	-1.5000221796436342	0.0	1.0	2.094399393697119	4.58257569495584	5.038502636728382
24.0	46.0	1.0	0.0	0.0	-1.0471973350537351	3.464086248570811	-3.0000177436912936	0.0	1.0	1.0471973350537351	4.582575694955839	4.700704442798296
24.0	47.0	1.0	0.0	0.0	1.0472006450169837	2.598053161536984	-4.5000133077389535	0.0	1.0	1.0472006450169837	5.196152422706631	5.300625358476487
25.0	3.0	1.0	-0.0	-0.0	-2.0943868983665754	-2.5980816538815303	-4.499996857750481	0.0	0.9999843314249215	2.0943868983665754	5.196152422706631	5.602361687721488
25.0	4.0	1.0	0.0	0.0	2.094399015115892	-0.8660308463139207	-4.499998952581299	0.0	1.0	2.094399015115892	4.582575694955839	5.038502479360153
25.0	5.0	1.0	0.0	0.0	1.0472016800621569	0.8660199612536893	-4.500001047412118	0.0	1.0	1.0472016800621569	4.58257569495584	4.700705410757518
25.0	6.0	1.0	0.0	0.0	-1.0471913103825514	2.598070768821301	-4.500003142242936	0.0	0.999988080893155	1.0471913103825514	5.196152422706632	5.300623514317983
25.0	8.0	1.0	0.0	0.0	2.094399015115892	-5.196156051056241	-2.999993715505351	0.0	1.0	2.094399015115892	5.999999999999999	6.355037941233586
25.0	9.0	1.0	0.0	0.0	2.094399015115892	-3.4641052434886315	-2.9999958103361695	0.0	1.0	2.094399015115892	4.58257569495584	5.038502479360154
25.0	10.0	1.0	0.0	0.0	0.0	-1.7320544359210204	-2.9999979051669876	0.0	1.0	0.0	3.4641016151377544	3.4641016151377544
25.0	11.0	1.0	0.0	0.0	1.0472016800621569	-3.628353410447849e-06	-2.9999999999978058	0.0	1.0	1.0472016800621569	3.0	3.1775196865991253
25.0	12.0	1.0	0.0	0.0	1.0472016800621569	1.7320471792142005	-3.000002094828624	0.0	1.0	1.0472016800621569	3.4641016151377544	3.6189268241738466
25.0	13.0	1.0	-0.0	-0.0	-3.1415856470467105	3.464097986781812	-3.000004189659442	0.0	0.9999866184617361	3.1415856470467105	4.582575694955841	5.556038190809158
25.0	16.0	1.0	0.0	0.0	1.0472016800621569	-4.33012883309573	-1.4999947629218573	0.0	1.0	1.0472016800621569	4.582575694955839	4.700705410757516
25.0	17.0	1.0	0.0	0.0	1.0472016800621569	-2.59807802552812	-1.4999968577526754	0.0	1.0	1.0472016800621569	2.9999999999999996	3.177519686599125
25.0	18.0	1.0	-0.0	-0.0	-3.1415856470467105	-0.8660272179605102	-1.4999989525834938	0.0	0.9999866184617361	3.1415856470467105	1.7320508075688772	3.5874169506387044
25.0	19.0	1.0	-0.0	-0.0	-2.0943868983665754	0.8660235896070998	-1.500001047414312	0.0	0.9999843314249215	2.0943868983665754	1.732050807568877	2.7178036132232886
25.0	20.0	1.0	0.0	0.0	-1.0471913103825514	2.5980743971747113	-1.5000031422451303	0.0	0.999988080893155	1.0471913103825514	3.000000000000001	3.177516269122903
25.0	22.0	1.0	0.0	0.0	0.0	-5.196152422702831	6.284492454711485e-06	0.0	1.0	0.0	5.196152422706631	5.196152422706631
25.0	23.0	1.0	0.0	0.0	-1.0471913103825514	-3.464101615135221	4.189661636474324e-06	0.0	0.999988080893155	1.0471913103825514	3.4641016151377544	3.618923823533831
25.0	24.0	1.0	0.0	0.0	2.094399015115892	-1.73205080756761	2.0948308182371616e-06	0.0	1.0	2.094399015115892	1.7320508075688767	2.7178129506127564
25.0	26.0	1.0	0.0	0.0	1.0472016800621569	1.7320508075676109	-2.0948308182371625e-06	0.0	1.0	1.0472016800621569	1.7320508075688776	2.0240136755281584
25.0	27.0	1.0	0.0	0.0	1.0472016800621569	3.4641016151352226	-4.189661636474327e-06	0.0	1.0	1.0472016800621569	3.464101615137756	3.6189268241738484
25.0	30.0	1.0	0.0	0.0	1.0472016800621569	-4.330125204742321	1.5000052370759485	0.0	1.0	1.0472016800621569	4.58257569495584	4.700705410757518
25.0	31.0	1.0	0.0	0.0	1.0472016800621569	-2.5980743971747096	1.5000031422451303	0.0	1.0	1.0472016800621569	2.999999999999999	3.1775196865991244
25.0	32.0	1.0	-0.0	-0.0	-3.1415856470467105	-0.8660235896070998	1.500001047414312	0.0	0.9999866184617361	3.1415856470467105	1.732050807568877	3.587416950638704
25.0	33.0	1.0	0.0	0.0	0.0	0.8660272179605102	1.4999989525834938	0.0	1.0	0.0	1.7320508075688772	1.7320508075688772
25.0	34.0	1.0	0.0	0.0	-1.0471913103825514	2.598078025528122	1.4999968577526754	0.0	0.999988080893155	1.0471913103825514	3.0000000000000004	3.1775162691229024
25.0	36.0	1.0	0.0	0.0	2.094399015115892	-5.19614879434942	3.0000062844902606	0.0	1.0	2.094399015115892	5.999999999999999	6.355037941233586
25.0	37.0	1.0	-0.0	-0.0	-2.0943868983665754	-3.4640979867818102	3.000004189659442	0.0	0.9999843314249215	2.0943868983665754	4.58257569495584	5.0384974426955464
25.0	38.0	1.0	-0.0	-0.0	-2.0943868983665754	-1.7320471792141996	3.000002094828624	0.0	0.9999843314249215	2.0943868983665754	3.464101615137754	4.048018833954402
25.0	39.0	1.0	0.0	0.0	-1.0471913103825514	3.628353410447849e-06	2.9999999999978058	0.0	0.999988080893155	1.0471913103825514	3.0	3.177516269122902
25.0	40.0	1.0	-0.0	-0.0	-2.0943868983665754	1.7320544359210213	2.9999979051669876	0.0	0.9999843314249215	2.0943868983665754	3.464101615137755	4.048018833954403
25.0	41.0	1.0	0.0	0.0	1.0472016800621569	3.4641052434886332	2.9999958103361695	0.0	1.0	1.0472016800621569	4.582575694955842	4.70070541075752
25.0	45.0	1.0	-0.0	-0.0	-2.0943868983665754	-2.5980707688212994	4.500003142242936	0.0	0.9999843314249215	2.0943868983665754	5.196152422706631	5.602361687721488
25.0	46.0	1.0	0.0	0.0	1.0472016800621569	-0.8660199612536893	4.500001047412118	0.0	1.0	1.0472016800621569	4.58257569495584	4.700705410757518
25.0	47.0	1.0	-0.0	-0.0	-3.1415856470467105	0.8660308463139207	4.499998952581299	0.0	0.9999866184617361	3.1415856470467105	4.582575694955839	5.556038190809157
25.0	48.0	1.0	0.0	0.0	2.094399015115892	2.598081653881532	4.499996857750481	0.0	1.0	2.094399015115892	5.196152422706632	5.602366217458336
26.0	4.0	1.0	0.0	0.0	1.0471973350537351	-5.196152422632593	2.7738707233382343e-05	0.0	1.0	1.0471973350537351	5.196152422706631	5.300624704555458
26.0	5.0	1.0	0.0	0.0	0.0	-4.3301350263355385	-1.4999768843892651	0.0	1.0	0.0	4.58257569495584	4.58257569495584
26.0	6.0	1.0	0.0	0.0	-2.094392990444708	-3.4641176300384826	-2.9999815074857654	0.0	1.0	2.094392990444708	4.58257569495584	5.038499975034626
26.0	9.0	1.0	0.0	0.0	1.0471973350537351	-5.196136407682506	3.000027738664487	0.0	1.0	1.0471973350537351	6.000000000000001	6.090699652629709
26.0	10.0	1.0	0.0	0.0	-1.0472016800621569	-4.330119011385451	1.5000231155679877	0.0	1.0	1.0472016800621569	4.582575694955841	4.700705410757519
26.0	11.0	1.0	0.0	0.0	0.0	-3.4641016150883956	1.8492471488995577e-05	0.0	1.0	0.0	3.4641016151377553	3.4641016151377553
26.0	12.0	1.0	0.0	0.0	0.0	-2.5980842187913407	-1.4999861306250102	0.0	1.0	0.0	3.0000000000000004	3.0000000000000004
26.0	13.0	1.0	0.0	0.0	2.094397980070719	-1.7320668224942852	-2.9999907537215105	0.0	1.0	2.094397980070719	3.4641016151377557	4.04802456748033
26.0	17.0	1.0	0.0	0.0	0.0	-3.464085600138307	3.000018492428742	0.0	1.0	0.0	4.58257569495584	4.58257569495584
26.0	18.0	1.0	0.0	0.0	2.094397980070719	-2.598068203841253	1.5000138693322436	0.0	1.0	2.094397980070719	3.0000000000000004	3.658757015562022
26.0	19.0	1.0	-0.0	-0.0	-3.1415885784287325	-1.732050807544198	9.246235744941877e-06	0.0	1.0	3.1415885784287325	1.7320508075688776	3.5874195177193684
26.0	20.0	1.0	0.0	0.0	-2.094392990444708	-0.8660334112471426	-1.4999953768607552	0.0	1.0	2.094392990444708	1.7320508075688779	2.717808307887797
26.0	23.0	1.0	0.0	0.0	-2.094392990444708	-2.5980521888911645	4.500013869289497	0.0	1.0	2.094392990444708	5.196152422706632	5.602363965186832
26.0	24.0	1.0	0.0	0.0	1.0471973350537351	-1.7320347925941095	3.000009246192998	0.0	1.0	1.0471973350537351	3.4641016151377544	3.618925566869764
26.0	25.0	1.0	0.0	0.0	-1.0472016800621569	-0.866017396297055	1.5000046230964992	0.0	1.0	1.0472016800621569	1.7320508075688776	2.0240136755281584
26.0	27.0	1.0	0.0	0.0	0.0	0.8660173962970554	-1.5000046230965	0.0	1.0	0.0	1.7320508075688785	1.7320508075688785
26.0	31.0	1.0	0.0	0.0	0.0	-0.8660013813469662	4.500004623053752	0.0	1.0	0.0	4.58257569495584	4.58257569495584
26.0	32.0	1.0	0.0	0.0	2.094397980070719	1.601495008807241e-05	2.9999999999572537	0.0	1.0	2.094397980070719	3.0000000000000004	3.658757015562022
26.0	33.0	1.0	0.0	0.0	-1.0472016800621569	0.8660334112471426	1.4999953768607552	0.0	1.0	1.0472016800621569	1.7320508075688779	2.0240136755281584
26.0	34.0	1.0	0.0	0.0	-2.094392990444708	1.732050807544198	-9.246235744941877e-06	0.0	1.0	2.094392990444708	1.7320508075688776	2.717808307887797
26.0	37.0	1.0	-0.0	-0.0	-3.1415885784287325	3.202990017614482e-05	5.9999999999145075	0.0	1.0	3.1415885784287325	6.000000000000001	6.772708379674551
26.0	38.0	1.0	-0.0	-0.0	-3.1415885784287325	0.8660494261972311	4.499995376818008	0.0	1.0	3.1415885784287325	4.58257569495584	5.556039848319473
26.0	39.0	1.0	0.0	0.0	-2.094392990444708	1.7320668224942857	2.9999907537215096	0.0	1.0	2.094392990444708	3.4641016151377553	4.048021985911629
26.0	40.0	1.0	-0.0	-0.0	-3.1415885784287325	2.5980842187913407	1.4999861306250102	0.0	1.0	3.1415885784287325	3.0000000000000004	4.34391284398224
26.0	41.0	1.0	0.0	0.0	0.0	3.464101615088396	-1.8492471489883755e-05	0.0	1.0	0.0	3.4641016151377553	3.4641016151377553
26.0	46.0	1.0	0.0	0.0	0.0	2.5981002337414285	4.499986130582264	0.0	1.0	0.0	5.196152422706632	5.196152422706632
26.0	47.0	1.0	0.0	0.0	2.094397980070719	3.4641176300384826	2.9999815074857654	0.0	1.0	2.094397980070719	4.58257569495584	5.038502049113834
26.0	48.0	1.0	0.0	0.0	1.0471973350537351	4.3301350263355385	1.4999768843892651	0.0	1.0	1.0471973350537351	4.58257569495584	4.700704442798297
27.0	5.0	1.0	0.0	0.0	0.0	-5.1961524226325935	2.773870723471461e-05	0.0	1.0	0.0	5.196152422706633	5.196152422706633
27.0	6.0	1.0	0.0	0.0	-2.094392990444708	-4.3301350263355385	-1.4999768843892651	0.0	1.0	2.094392990444708	4.58257569495584	5.038499975034626
27.0	11.0	1.0	0.0	0.0	0.0	-4.330119011385451	1.500023115567989	0.0	1.0	0.0	4.582575694955841	4.582575694955841
27.0	12.0	1.0	0.0	0.0	0.0	-3.464101615088396	1.8492471489883755e-05	0.0	1.0	0.0	3.4641016151377553	3.4641016151377553
27.0	13.0	1.0	0.0	0.0	2.094397980070719	-2.5980842187913407	-1.4999861306250102	0.0	1.0	2.094397980070719	3.0000000000000004	3.658757015562022
27.0	18.0	1.0	0.0	0.0	2.094397980070719	-3.464085600138308	3.0000184924287434	0.0	1.0	2.094397980070719	4.582575694955841	5.038502049113835
27.0	19.0	1.0	-0.0	-0.0	-3.1415885784287325	-2.5980682038412537	1.500013869332245	0.0	1.0	3.1415885784287325	3.0000000000000018	4.343912843982241
27.0	20.0	1.0	0.0	0.0	-2.094392990444708	-1.732050807544198	9.246235744941877e-06	0.0	1.0	2.094392990444708	1.7320508075688776	2.717808307887797
27.0	24.0	1.0	0.0	0.0	1.0471973350537351	-2.598052188891165	4.500013869289498	0.0	1.0	1.0471973350537351	5.196152422706633	5.300624704555459
27.0	25.0	1.0	0.0	0.0	-1.0472016800621569	-1.7320347925941104	3.0000092461929992	0.0	1.0	1.0472016800621569	3.464101615137756	3.6189268241738484
27.0	26.0	1.0	0.0	0.0	0.0	-0.8660173962970554	1.5000046230965	0.0	1.0	0.0	1.7320508075688785	1.7320508075688785
27.0	32.0	1.0	0.0	0.0	2.094397980070719	-0.8660013813469671	4.500004623053753	0.0	1.0	2.094397980070719	4.582575694955841	5.038502049113835
27.0	33.0	1.0	0.0	0.0	-1.0472016800621569	1.6014950087184232e-05	2.999999999957255	0.0	1.0	1.0472016800621569	3.0000000000000018	3.177519686599127
27.0	34.0	1.0	0.0	0.0	-2.094392990444708	0.8660334112471426	1.4999953768607552	0.0	1.0	2.094392990444708	1.7320508075688779	2.717808307887797
27.0	39.0	1.0	0.0	0.0	-2.094392990444708	0.8660494261972302	4.49999537681801	0.0	1.0	2.094392990444708	4.582575694955842	5.038499975034628
27.0	40.0	1.0	-0.0	-0.0	-3.1415885784287325	1.7320668224942852	2.9999907537215105	0.0	1.0	3.1415885784287325	3.4641016151377557	4.676492146482646
27.0	41.0	1.0	0.0	0.0	0.0	2.5980842187913407	1.4999861306250102	0.0	1.0	0.0	3.0000000000000004	3.0000000000000004
27.0	47.0	1.0	0.0	0.0	2.094397980070719	2.5981002337414276	4.499986130582265	0.0	1.0	2.094397980070719	5.196152422706633	5.602365830515205
27.0	48.0	1.0	0.0	0.0	1.0471973350537351	3.4641176300384826	2.9999815074857654	0.0	1.0	1.0471973350537351	4.58257569495584	4.700704442798297
28.0	0.0	1.0	0.0	0.0	0.0	-5.196168437582681	-2.9999722612500204	0.0	1.0	0.0	6.000000000000001	6.000000000000001
28.0	7.0	1.0	-0.0	-0.0	-3.1415885784287325	-3.464117630038483	-2.9999815074857645	0.0	1.0	3.1415885784287325	4.58257569495584	5.556039848319473
28.0	8.0	1.0	0.0	0.0	1.0471973350537351	-2.5981002337414285	-4.499986130582264	0.0	1.0	1.0471973350537351	5.196152422706632	5.300624704555458
28.0	14.0	1.0	0.0	0.0	-1.0472016800621569	-2.5980842187913407	-1.4999861306250102	0.0	1.0	1.0472016800621569	3.0000000000000004	3.1775196865991258
28.0	15.0	1.0	-0.0	-0.0	-3.1415885784287325	-1.732066822494286	-2.999990753721509	0.0	1.0	3.1415885784287325	3.4641016151377544	4.676492146482646
28.0	16.0	1.0	0.0	0.0	0.0	-0.8660494261972311	-4.499995376818008	0.0	1.0	0.0	4.58257569495584	4.58257569495584
28.0	17.0	1.0	0.0	0.0	0.0	-3.202990017614482e-05	-5.9999999999145075	0.0	1.0	0.0	6.000000000000001	6.000000000000001
28.0	21.0	1.0	0.0	0.0	-2.094392990444708	-0.866033411247143	-1.4999953768607546	0.0	1.0	2.094392990444708	1.7320508075688772	2.7178083078877964
28.0	22.0	1.0	0.0	0.0	-1.0472016800621569	-1.601495008807241e-05	-2.9999999999572537	0.0	1.0	1.0472016800621569	3.0000000000000004	3.1775196865991258
28.0	23.0	1.0	0.0	0.0	-2.094392990444708	0.8660013813469662	-4.500004623053752	0.0	1.0	2.094392990444708	4.58257569495584	5.038499975034626
28.0	29.0	1.0	-0.0	-0.0	-3.1415885784287325	0.8660173962970548	-1.500004623096499	0.0	1.0	3.1415885784287325	1.7320508075688772	3.5874195177193684
28.0	30.0	1.0	0.0	0.0	0.0	1.7320347925941095	-3.000009246192998	0.0	1.0	0.0	3.4641016151377544	3.4641016151377544
28.0	31.0	1.0	0.0	0.0	0.0	2.5980521888911645	-4.500013869289497	0.0	1.0	0.0	5.196152422706632	5.196152422706632
28.0	35.0	1.0	0.0	0.0	-1.0472016800621569	1.7320508075441978	-9.246235744386766e-06	0.0	1.0	1.0472016800621569	1.7320508075688776	2.0240136755281584
28.0	36.0	1.0	0.0	0.0	1.0471973350537351	2.598068203841253	-1.5000138693322436	0.0	1.0	1.0471973350537351	3.0000000000000004	3.1775182546357854
28.0	37.0	1.0	-0.0	-0.0	-3.1415885784287325	3.464085600138307	-3.000018492428742	0.0	1.0	3.1415885784287325	4.58257569495584	5.556039848319473
28.0	42.0	1.0	0.0	0.0	2.094397980070719	2.5980842187913407	1.4999861306250102	0.0	1.0	2.094397980070719	3.0000000000000004	3.658757015562022
28.0	43.0	1.0	0.0	0.0	0.0	3.4641016150883956	-1.8492471488773532e-05	0.0	1.0	0.0	3.4641016151377553	3.4641016151377553
28.0	44.0	1.0	-0.0	-0.0	-3.1415885784287325	4.330119011385451	-1.5000231155679877	0.0	1.0	3.1415885784287325	4.582575694955841	5.556039848319473
28.0	45.0	1.0	-0.0	-0.0	-3.1415885784287325	5.196136407682506	-3.000027738664487	0.0	1.0	3.1415885784287325	6.000000000000001	6.772708379674551
29.0	1.0	1.0	-0.0	-0.0	3.1415885784287325	5.1961806629096765	2.9999510860018286	0.0	1.0	3.1415885784287325	5.999999999999999	6.772708379674549
29.0	7.0	1.0	0.0	0.0	0.0	4.330141138946973	1.499959238379164	0.0	1.0	0.0	4.582575694955839	4.582575694955839
29.0	8.0	1.0	0.0	0.0	-2.094399393697119	3.4641298554175406	2.9999673906235786	0.0	1.0	2.094399393697119	4.582575694955839	5.038502636728381
29.0	9.0	1.0	0.0	0.0	-2.094399393697119	2.598118571888108	4.499975542867993	0.0	1.0	2.094399393697119	5.196152422706631	5.602366358987856
29.0	14.0	1.0	-0.0	-0.0	2.0943868983665754	3.464101614984271	-3.260924350034777e-05	0.0	0.9999843314249215	2.0943868983665754	3.464101615137754	4.048018833954402
29.0	15.0	1.0	0.0	0.0	0.0	2.5980903314548383	1.4999755430009143	0.0	1.0	0.0	2.9999999999999996	2.9999999999999996
29.0	16.0	1.0	-0.0	-0.0	3.1415885784287325	1.7320790479254053	2.999983695245329	0.0	1.0	3.1415885784287325	3.4641016151377544	4.676492146482646
29.0	17.0	1.0	-0.0	-0.0	3.1415885784287325	0.8660677643959722	4.499991847489744	0.0	1.0	3.1415885784287325	4.582575694955839	5.556039848319472
29.0	18.0	1.0	0.0	0.0	-1.047198748680135	5.648086653931017e-05	5.999999999734159	0.0	1.0	1.047198748680135	6.0	6.090699895680072
29.0	21.0	1.0	-0.0	0.0	1.0471955879840242	1.7320508074921355	-1.6304621750173887e-05	0.0	1.0	1.0471955879840242	1.732050807568877	2.0240105235628607
29.0	22.0	1.0	-0.0	-0.0	2.0943868983665754	0.8660395239627026	1.4999918476226646	0.0	0.9999843314249215	2.0943868983665754	1.732050807568877	2.7178036132232886
29.0	23.0	1.0	-0.0	0.0	1.0471955879840242	2.824043326987713e-05	2.999999999867079	0.0	1.0	1.0471955879840242	2.9999999999999996	3.177517678863991
29.0	24.0	1.0	0.0	0.0	-2.094399393697119	-0.8659830430961628	4.500008152111493	0.0	1.0	2.094399393697119	4.582575694955839	5.038502636728381
29.0	28.0	1.0	-0.0	-0.0	3.1415885784287325	0.8660112835294329	-1.5000081522444146	0.0	1.0	3.1415885784287325	1.732050807568877	3.587419517719368
29.0	30.0	1.0	-0.0	-0.0	3.1415885784287325	-0.8660112835294329	1.5000081522444146	0.0	1.0	3.1415885784287325	1.732050807568877	3.587419517719368
29.0	31.0	1.0	-0.0	-0.0	3.1415885784287325	-1.732022567058866	3.0000163044888297	0.0	1.0	3.1415885784287325	3.4641016151377544	4.676492146482646
29.0	32.0	1.0	0.0	0.0	-1.047198748680135	-2.598033850588299	4.500024456733245	0.0	1.0	1.047198748680135	5.196152422706632	5.3006249838332495
29.0	35.0	1.0	-0.0	-0.0	2.0943868983665754	-0.8660395239627027	-1.4999918476226646	0.0	0.9999843314249215	2.0943868983665754	1.7320508075688772	2.7178036132232886
29.0	36.0	1.0	0.0	0.0	-2.094399393697119	-1.7320508074921357	1.630462175039593e-05	0.0	1.0	2.094399393697119	1.7320508075688772	2.7178132423547536
29.0	37.0	1.0	0.0	0.0	0.0	-2.5980620910215686	1.5000244568661647	0.0	1.0	0.0	2.9999999999999996	2.9999999999999996
29.0	38.0	1.0	0.0	0.0	0.0	-3.464073374551001	3.0000326091105793	0.0	1.0	0.0	4.582575694955839	4.582575694955839
29.0	42.0	1.0	0.0	0.0	-1.047198748680135	-1.7320790479254053	-2.999983695245329	0.0	1.0	1.047198748680135	3.4641016151377544	3.6189259759267305
29.0	43.0	1.0	-0.0	-0.0	3.1415885784287325	-2.5980903314548383	-1.4999755430009143	0.0	1.0	3.1415885784287325	2.9999999999999996	4.343912843982239
29.0	44.0	1.0	0.0	0.0	0.0	-3.464101614984271	3.260924350034777e-05	0.0	1.0	0.0	3.464101615137754	3.464101615137754
29.0	45.0	1.0	0.0	0.0	0.0	-4.330112898513704	1.5000407614879154	0.0	1.0	0.0	4.58257569495584	4.58257569495584
29.0	46.0	1.0	-0.0	-0.0	3.1415885784287325	-5.196124182043137	3.0000489137323303	0.0	1.0	3.1415885784287325	6.0	6.772708379674549
30.0	2.0	1.0	0.0	0.0	0.0	-5.196168437582681	-2.9999722612500204	0.0	1.0	0.0	6.000000000000001	6.000000000000001
30.0	7.0	1.0	-0.0	-0.0	-3.1415885784287325	-5.196152422632593	2.7738707233382343e-05	0.0	1.0	3.1415885784287325	5.196152422706631	6.07203250947439
30.0	8.0	1.0	0.0	0.0	1.0471973350537351	-4.330135026335538	-1.499976884389266	0.0	1.0	1.0471973350537351	4.58257569495584	4.700704442798297
30.0	9.0	1.0	0.0	0.0	1.0471973350537351	-3.4641176300384835	-2.9999815074857645	0.0	1.0	1.0471973350537351	4.58257569495584	4.700704442798297
30.0	10.0	1.0	0.0	0.0	-1.0472016800621569	-2.5981002337414285	-4.499986130582264	0.0	1.0	1.0472016800621569	5.196152422706632	5.300625562961885
30.0	14.0	1.0	0.0	0.0	-1.0472016800621569	-4.330119011385451	1.5000231155679877	0.0	1.0	1.0472016800621569	4.582575694955841	4.700705410757519
30.0	15.0	1.0	-0.0	-0.0	-3.1415885784287325	-3.4641016150883956	1.8492471488773532e-05	0.0	1.0	3.1415885784287325	3.4641016151377553	4.676492146482646
30.0	16.0	1.0	0.0	0.0	0.0	-2.5980842187913407	-1.4999861306250102	0.0	1.0	0.0	3.0000000000000004	3.0000000000000004
30.0	17.0	1.0	0.0	0.0	0.0	-1.7320668224942857	-2.9999907537215096	0.0	1.0	0.0	3.4641016151377553	3.4641016151377553
30.0	18.0	1.0	0.0	0.0	2.094397980070719	-0.8660494261972311	-4.499995376818008	0.0	1.0	2.094397980070719	4.58257569495584	5.038502049113834
30.0	19.0	1.0	-0.0	-0.0	-3.1415885784287325	-3.202990017658891e-05	-5.999999999914507	0.0	1.0	3.1415885784287325	6.0	6.772708379674549
30.0	21.0	1.0	0.0	0.0	-2.094392990444708	-2.598068203841253	1.5000138693322436	0.0	1.0	2.094392990444708	3.0000000000000004	3.658754159331279
30.0	22.0	1.0	0.0	0.0	-1.0472016800621569	-1.7320508075441976	9.246235744164721e-06	0.0	1.0	1.0472016800621569	1.7320508075688772	2.024013675528158
30.0	23.0	1.0	0.0	0.0	-2.094392990444708	-0.8660334112471431	-1.4999953768607543	0.0	1.0	2.094392990444708	1.7320508075688772	2.7178083078877964
30.0	24.0	1.0	0.0	0.0	1.0471973350537351	-1.601495008807241e-05	-2.9999999999572537	0.0	1.0	1.0471973350537351	3.0000000000000004	3.1775182546357854
30.0	25.0	1.0	0.0	0.0	-1.0472016800621569	0.8660013813469662	-4.500004623053752	0.0	1.0	1.0472016800621569	4.58257569495584	4.700705410757518
30.0	28.0	1.0	0.0	0.0	0.0	-1.7320347925941095	3.000009246192998	0.0	1.0	0.0	3.4641016151377544	3.4641016151377544
30.0	29.0	1.0	-0.0	-0.0	-3.1415885784287325	-0.8660173962970548	1.500004623096499	0.0	1.0	3.1415885784287325	1.7320508075688772	3.5874195177193684
30.0	31.0	1.0	0.0	0.0	0.0	0.866017396297055	-1.5000046230964992	0.0	1.0	0.0	1.7320508075688776	1.7320508075688776
30.0	32.0	1.0	0.0	0.0	2.094397980070719	1.7320347925941095	-3.000009246192998	0.0	1.0	2.094397980070719	3.4641016151377544	4.048024567480329
30.0	33.0	1.0	0.0	0.0	-1.0472016800621569	2.598052188891164	-4.500013869289496	0.0	1.0	1.0472016800621569	5.196152422706631	5.300625562961885
30.0	35.0	1.0	0.0	0.0	-1.0472016800621569	1.601495008807241e-05	2.9999999999572537	0.0	1.0	1.0472016800621569	3.0000000000000004	3.1775196865991258
30.0	36.0	1.0	0.0	0.0	1.0471973350537351	0.8660334112471431	1.4999953768607543	0.0	1.0	1.0471973350537351	1.7320508075688772	2.024011427473581
30.0	37.0	1.0	-0.0	-0.0	-3.1415885784287325	1.7320508075441976	-9.246235744164721e-06	0.0	1.0	3.1415885784287325	1.7320508075688772	3.5874195177193684
30.0	38.0	1.0	-0.0	-0.0	-3.1415885784287325	2.598068203841253	-1.5000138693322436	0.0	1.0	3.1415885784287325	3.0000000000000004	4.34391284398224
30.0	39.0	1.0	0.0	0.0	-2.094392990444708	3.464085600138307	-3.000018492428742	0.0	1.0	2.094392990444708	4.58257569495584	5.038499975034626
30.0	42.0	1.0	0.0	0.0	2.094397980070719	0.8660494261972311	4.499995376818008	0.0	1.0	2.094397980070719	4.58257569495584	5.038502049113834
30.0	43.0	1.0	0.0	0.0	0.0	1.732066822494286	2.999990753721509	0.0	1.0	0.0	3.4641016151377544	3.4641016151377544
30.0	44.0	1.0	-0.0	-0.0	-3.1415885784287325	2.5980842187913407	1.4999861306250102	0.0	1.0	3.1415885784287325	3.0000000000000004	4.34391284398224
30.0	45.0	1.0	-0.0	-0.0	-3.1415885784287325	3.4641016150883956	-1.8492471488995577e-05	0.0	1.0	3.1415885784287325	3.4641016151377553	4.676492146482646
30.0	46.0	1.0	0.0	0.0	0.0	4.330119011385451	-1.5000231155679877	0.0	1.0	0.0	4.582575694955841	4.582575694955841
30.0	47.0	1.0	0.0	0.0	2.094397980070719	5.196136407682505	-3.0000277386644862	0.0	1.0	2.094397980070719	6.0	6.355037600118846
31.0	3.0	1.0	-0.0	-0.0	-3.1415885784287325	-5.196168437582681	-2.9999722612500204	0.0	1.0	3.1415885784287325	6.000000000000001	6.772708379674551
31.0	8.0	1.0	0.0	0.0	1.0471973350537351	-5.196152422632593	2.7738707233382343e-05	0.0	1.0	1.0471973350537351	5.196152422706631	5.300624704555458
31.0	9.0	1.0	0.0	0.0	1.0471973350537351	-4.3301350263355385	-1.4999768843892651	0.0	1.0	1.0471973350537351	4.58257569495584	4.700704442798297
31.0	10.0	1.0	0.0	0.0	-1.0472016800621569	-3.4641176300384835	-2.9999815074857645	0.0	1.0	1.0472016800621569	4.58257569495584	4.700705410757518
31.0	11.0	1.0	0.0	0.0	0.0	-2.5981002337414285	-4.499986130582263	0.0	1.0	0.0	5.196152422706631	5.196152422706631
31.0	14.0	1.0	0.0	0.0	-1.0472016800621569	-5.196136407682506	3.000027738664487	0.0	1.0	1.0472016800621569	6.000000000000001	6.090700399685164
31.0	15.0	1.0	-0.0	-0.0	-3.1415885784287325	-4.330119011385451	1.5000231155679882	0.0	1.0	3.1415885784287325	4.582575694955841	5.556039848319473
31.0	16.0	1.0	0.0	0.0	0.0	-3.4641016150883956	1.8492471488995577e-05	0.0	1.0	0.0	3.4641016151377553	3.4641016151377553
31.0	17.0	1.0	0.0	0.0	0.0	-2.5980842187913407	-1.4999861306250102	0.0	1.0	0.0	3.0000000000000004	3.0000000000000004
31.0	18.0	1.0	0.0	0.0	2.094397980070719	-1.7320668224942861	-2.9999907537215087	0.0	1.0	2.094397980070719	3.4641016151377544	4.048024567480329
31.0	19.0	1.0	-0.0	-0.0	-3.1415885784287325	-0.8660494261972316	-4.499995376818007	0.0	1.0	3.1415885784287325	4.582575694955839	5.556039848319472
31.0	20.0	1.0	0.0	0.0	-2.094392990444708	-3.202990017614482e-05	-5.9999999999145075	0.0	1.0	2.094392990444708	6.000000000000001	6.355035955714487
31.0	21.0	1.0	0.0	0.0	-2.094392990444708	-3.4640856001383074	3.0000184924287425	0.0	1.0	2.094392990444708	4.58257569495584	5.038499975034626
31.0	22.0	1.0	0.0	0.0	-1.0472016800621569	-2.598068203841253	1.5000138693322436	0.0	1.0	1.0472016800621569	3.0000000000000004	3.1775196865991258
31.0	23.0	1.0	0.0	0.0	-2.094392990444708	-1.732050807544198	9.246235744941877e-06	0.0	1.0	2.094392990444708	1.7320508075688776	2.717808307887797
31.0	24.0	1.0	0.0	0.0	1.0471973350537351	-0.8660334112471431	-1.4999953768607543	0.0	1.0	1.0471973350537351	1.7320508075688772	2.024011427473581
31.0	25.0	1.0	0.0	0.0	-1.0472016800621569	-1.60149500885165e-05	-2.999999999957253	0.0	1.0	1.0472016800621569	2.9999999999999996	3.177519686599125
31.0	26.0	1.0	0.0	0.0	0.0	0.8660013813469662	-4.500004623053752	0.0	1.0	0.0	4.58257569495584	4.58257569495584
31.0	28.0	1.0	0.0	0.0	0.0	-2.5980521888911645	4.500013869289497	0.0	1.0	0.0	5.196152422706632	5.196152422706632
31.0	29.0	1.0	-0.0	-0.0	-3.1415885784287325	-1.7320347925941098	3.0000092461929984	0.0	1.0	3.1415885784287325	3.4641016151377553	4.676492146482646
31.0	30.0	1.0	0.0	0.0	0.0	-0.866017396297055	1.5000046230964992	0.0	1.0	0.0	1.7320508075688776	1.7320508075688776
31.0	32.0	1.0	0.0	0.0	2.094397980070719	0.8660173962970545	-1.5000046230964985	0.0	1.0	2.094397980070719	1.7320508075688767	2.7178121529870873
31.0	33.0	1.0	0.0	0.0	-1.0472016800621569	1.732034792594109	-3.000009246192997	0.0	1.0	1.0472016800621569	3.4641016151377535	3.6189268241738457
31.0	34.0	1.0	0.0	0.0	-2.094392990444708	2.5980521888911645	-4.500013869289497	0.0	1.0	2.094392990444708	5.196152422706632	5.602363965186832
31.0	35.0	1.0	0.0	0.0	-1.0472016800621569	-0.8660013813469667	4.500004623053753	0.0	1.0	1.0472016800621569	4.582575694955841	4.700705410757519
31.0	36.0	1.0	0.0	0.0	1.0471973350537351	1.601495008807241e-05	2.9999999999572537	0.0	1.0	1.0471973350537351	3.0000000000000004	3.1775182546357854
31.0	37.0	1.0	-0.0	-0.0	-3.1415885784287325	0.8660334112471426	1.4999953768607552	0.0	1.0	3.1415885784287325	1.7320508075688779	3.5874195177193684
31.0	38.0	1.0	-0.0	-0.0	-3.1415885784287325	1.7320508075441976	-9.246235744164721e-06	0.0	1.0	3.1415885784287325	1.7320508075688772	3.5874195177193684
31.0	39.0	1.0	0.0	0.0	-2.094392990444708	2.598068203841252	-1.5000138693322427	0.0	1.0	2.094392990444708	2.999999999999999	3.658754159331277
31.0	40.0	1.0	-0.0	-0.0	-3.1415885784287325	3.464085600138307	-3.000018492428742	0.0	1.0	3.1415885784287325	4.58257569495584	5.556039848319473
31.0	42.0	1.0	0.0	0.0	2.094397980070719	3.202990017614482e-05	5.9999999999145075	0.0	1.0	2.094397980070719	6.000000000000001	6.355037600118847
31.0	43.0	1.0	0.0	0.0	0.0	0.8660494261972309	4.499995376818008	0.0	1.0	0.0	4.58257569495584	4.58257569495584
31.0	44.0	1.0	-0.0	-0.0	-3.1415885784287325	1.7320668224942857	2.9999907537215096	0.0	1.0	3.1415885784287325	3.4641016151377553	4.676492146482646
31.0	45.0	1.0	-0.0	-0.0	-3.1415885784287325	2.5980842187913407	1.4999861306250102	0.0	1.0	3.1415885784287325	3.0000000000000004	4.34391284398224
31.0	46.0	1.0	0.0	0.0	0.0	3.464101615088395	-1.8492471488329443e-05	0.0	1.0	0.0	3.4641016151377544	3.4641016151377544
31.0	47.0	1.0	0.0	0.0	2.094397980070719	4.33011901138545	-1.5000231155679868	0.0	1.0	2.094397980070719	4.58257569495584	5.038502049113834
31.0	48.0	1.0	0.0	0.0	1.0471973350537351	5.196136407682506	-3.000027738664487	0.0	1.0	1.0471973350537351	6.000000000000001	6.090699652629709
32.0	4.0	1.0	0.0	0.0	-1.0472006450169837	4.9295965316489525e-05	5.999999999797493	0.0	1.0	1.0472006450169837	6.000000000000001	6.090700221725249
32.0	9.0	1.0	0.0	0.0	-1.0472006450169837	2.598113183239615	4.499978654068985	0.0	1.0	1.0472006450169837	5.196152422706632	5.300625358476487
32.0	10.0	1.0	-0.0	-0.0	3.1415856470467105	0.8660623757291963	4.4999928845884085	0.0	0.9999866184617361	3.1415856470467105	4.582575694955841	5.556038190809158
32.0	11.0	1.0	0.0	0.0	-2.094397980070719	-0.8659884317812216	4.500007115107831	0.0	1.0	2.094397980070719	4.582575694955841	5.038502049113835
32.0	12.0	1.0	0.0	0.0	-2.094397980070719	-2.5980392392916407	4.500021345627254	0.0	1.0	2.094397980070719	5.196152422706633	5.602365830515205
32.0	15.0	1.0	0.0	0.0	1.047198748680135	5.196177070513914	2.9999573083404782	0.0	1.0	1.047198748680135	6.000000000000001	6.090699895680073
32.0	16.0	1.0	0.0	0.0	-2.094397980070719	3.4641262630034952	2.999971538859901	0.0	1.0	2.094397980070719	4.582575694955841	5.038502049113835
32.0	17.0	1.0	0.0	0.0	-2.094397980070719	1.7320754554930762	2.9999857693793235	0.0	1.0	2.094397980070719	3.4641016151377544	4.048024567480329
32.0	18.0	1.0	0.0	0.0	0.0	2.4647982658244763e-05	2.9999999998987463	0.0	1.0	0.0	3.0000000000000004	3.0000000000000004
32.0	19.0	1.0	0.0	0.0	1.047198748680135	-1.7320261595277597	3.000014230418169	0.0	1.0	1.047198748680135	3.4641016151377544	3.6189259759267305
32.0	20.0	1.0	-0.0	0.0	2.094394336664159	-3.4640769670381792	3.0000284609375916	0.0	1.0	2.094394336664159	4.582575694955841	5.038500534628423
32.0	22.0	1.0	-0.0	-0.0	3.1415856470467105	4.330139342767374	1.4999644236508163	0.0	0.9999866184617361	3.1415856470467105	4.582575694955839	5.556038190809157
32.0	23.0	1.0	-0.0	0.0	2.094394336664159	2.598088535256957	1.4999786541702391	0.0	1.0	2.094394336664159	3.0000000000000004	3.658754929952388
32.0	24.0	1.0	0.0	0.0	-1.0472006450169837	0.8660377277465381	1.4999928846896617	0.0	1.0	1.0472006450169837	1.7320508075688772	2.024013140007739
32.0	25.0	1.0	-0.0	-0.0	3.1415856470467105	-0.8660130797638799	1.5000071152090846	0.0	0.9999866184617361	3.1415856470467105	1.7320508075688772	3.5874169506387044
32.0	26.0	1.0	0.0	0.0	-2.094397980070719	-2.5980638872742987	1.5000213457285072	0.0	1.0	2.094397980070719	3.0000000000000004	3.658757015562022
32.0	27.0	1.0	0.0	0.0	-2.094397980070719	-4.330114694784719	1.50003557624793	0.0	1.0	2.094397980070719	4.582575694955842	5.038502049113836
32.0	29.0	1.0	0.0	0.0	1.047198748680135	5.196152422531256	-4.2691558268156524e-05	0.0	1.0	1.047198748680135	5.196152422706633	5.30062498383325
32.0	30.0	1.0	0.0	0.0	-2.094397980070719	3.464101615020837	-2.846103884543768e-05	0.0	1.0	2.094397980070719	3.464101615137755	4.048024567480329
32.0	31.0	1.0	0.0	0.0	-2.094397980070719	1.732050807510418	-1.4230519422718837e-05	0.0	1.0	2.094397980070719	1.732050807568877	2.7178121529870873
32.0	33.0	1.0	-0.0	-0.0	3.1415856470467105	-1.732050807510418	1.4230519422718837e-05	0.0	0.9999866184617361	3.1415856470467105	1.732050807568877	3.587416950638704
32.0	34.0	1.0	-0.0	0.0	2.094394336664159	-3.4641016150208377	2.8461038845437687e-05	0.0	1.0	2.094394336664159	3.4641016151377557	4.048022682427917
32.0	36.0	1.0	0.0	0.0	-1.0472006450169837	4.330114694784717	-1.50003557624793	0.0	1.0	1.0472006450169837	4.58257569495584	4.700705180174991
32.0	37.0	1.0	0.0	0.0	1.047198748680135	2.5980638872742987	-1.5000213457285072	0.0	1.0	1.047198748680135	3.0000000000000004	3.177518720517197
32.0	38.0	1.0	0.0	0.0	1.047198748680135	0.8660130797638799	-1.5000071152090846	0.0	1.0	1.047198748680135	1.7320508075688772	2.024012158865959
32.0	39.0	1.0	-0.0	0.0	2.094394336664159	-0.8660377277465381	-1.4999928846896617	0.0	1.0	2.094394336664159	1.7320508075688772	2.717809345309362
32.0	40.0	1.0	0.0	0.0	1.047198748680135	-2.598088535256957	-1.4999786541702391	0.0	1.0	1.047198748680135	3.0000000000000004	3.177518720517197
32.0	41.0	1.0	0.0	0.0	-2.094397980070719	-4.330139342767376	-1.4999644236508163	0.0	1.0	2.094397980070719	4.582575694955841	5.038502049113835
32.0	43.0	1.0	0.0	0.0	-2.094397980070719	5.196127774548597	-3.0000426914570144	0.0	1.0	2.094397980070719	6.000000000000001	6.355037600118847
32.0	44.0	1.0	0.0	0.0	1.047198748680135	3.4640769670381784	-3.0000284609375916	0.0	1.0	1.047198748680135	4.58257569495584	4.700704757718489
32.0	45.0	1.0	0.0	0.0	1.047198748680135	1.7320261595277597	-3.000014230418169	0.0	1.0	1.047198748680135	3.4641016151377544	3.6189259759267305
32.0	46.0	1.0	0.0	0.0	-2.094397980070719	-2.4647982658244763e-05	-2.9999999998987463	0.0	1.0	2.094397980070719	3.0000000000000004	3.658757015562022
32.0	47.0	1.0	0.0	0.0	0.0	-1.7320754554930762	-2.9999857693793235	0.0	1.0	0.0	3.4641016151377544	3.4641016151377544
32.0	48.0	1.0	0.0	0.0	-1.0472006450169837	-3.464126263003496	-2.999971538859901	0.0	1.0	1.0472006450169837	4.582575694955842	4.7007051801749915
33.0	5.0	1.0	0.0	0.0	1.0472016800621569	-7.256706820895698e-06	-5.9999999999956115	0.0	1.0	1.0472016800621569	6.0	6.090700399685163
33.0	10.0	1.0	0.0	0.0	0.0	-2.5980816538815303	-4.499996857750481	0.0	1.0	0.0	5.196152422706631	5.196152422706631
33.0	11.0	1.0	0.0	0.0	1.0472016800621569	-0.8660308463139207	-4.499998952581299	0.0	1.0	1.0472016800621569	4.582575694955839	4.700705410757516
33.0	12.0	1.0	0.0	0.0	1.0472016800621569	0.8660199612536902	-4.500001047412118	0.0	1.0	1.0472016800621569	4.58257569495584	4.700705410757518
33.0	13.0	1.0	-0.0	-0.0	-3.1415856470467105	2.598070768821302	-4.500003142242936	0.0	0.9999866184617361	3.1415856470467105	5.196152422706633	6.072030992816976
33.0	16.0	1.0	0.0	0.0	1.0472016800621569	-5.196156051056241	-2.999993715505351	0.0	1.0	1.0472016800621569	5.999999999999999	6.090700399685162
33.0	17.0	1.0	0.0	0.0	1.0472016800621569	-3.4641052434886306	-2.9999958103361695	0.0	1.0	1.0472016800621569	4.582575694955839	4.700705410757516
33.0	18.0	1.0	-0.0	-0.0	-3.1415856470467105	-1.7320544359210204	-2.9999979051669876	0.0	0.9999866184617361	3.1415856470467105	3.4641016151377544	4.67649017723013
33.0	19.0	1.0	-0.0	-0.0	-2.0943868983665754	-3.628353410447849e-06	-2.9999999999978058	0.0	0.9999843314249215	2.0943868983665754	3.0	3.658750672025844
33.0	20.0	1.0	0.0	0.0	-1.0471913103825514	1.7320471792142014	-3.000002094828624	0.0	0.999988080893155	1.0471913103825514	3.4641016151377553	3.618923823533832
33.0	23.0	1.0	0.0	0.0	-1.0471913103825514	-4.33012883309573	-1.4999947629218573	0.0	0.999988080893155	1.0471913103825514	4.582575694955839	4.700703100658529
33.0	24.0	1.0	0.0	0.0	2.094399015115892	-2.59807802552812	-1.4999968577526754	0.0	1.0	2.094399015115892	2.9999999999999996	3.6587576080574697
33.0	25.0	1.0	0.0	0.0	0.0	-0.8660272179605102	-1.4999989525834938	0.0	1.0	0.0	1.7320508075688772	1.7320508075688772
33.0	26.0	1.0	0.0	0.0	1.0472016800621569	0.8660235896071007	-1.500001047414312	0.0	1.0	1.0472016800621569	1.7320508075688776	2.0240136755281584
33.0	27.0	1.0	0.0	0.0	1.0472016800621569	2.5980743971747122	-1.5000031422451303	0.0	1.0	1.0472016800621569	3.0000000000000013	3.1775196865991266
33.0	30.0	1.0	0.0	0.0	1.0472016800621569	-5.196152422702831	6.284492454711485e-06	0.0	1.0	1.0472016800621569	5.196152422706631	5.300625562961885
33.0	31.0	1.0	0.0	0.0	1.0472016800621569	-3.46410161513522	4.189661636474323e-06	0.0	1.0	1.0472016800621569	3.4641016151377535	3.6189268241738457
33.0	32.0	1.0	-0.0	-0.0	-3.1415856470467105	-1.73205080756761	2.0948308182371616e-06	0.0	0.9999866184617361	3.1415856470467105	1.7320508075688767	3.587416950638704
33.0	34.0	1.0	0.0	0.0	-1.0471913103825514	1.7320508075676118	-2.0948308182371637e-06	0.0	0.999988080893155	1.0471913103825514	1.7320508075688785	2.0240083103931985
33.0	37.0	1.0	-0.0	-0.0	-2.0943868983665754	-4.330125204742321	1.5000052370759485	0.0	0.9999843314249215	2.0943868983665754	4.58257569495584	5.0384974426955464
33.0	38.0	1.0	-0.0	-0.0	-2.0943868983665754	-2.5980743971747096	1.5000031422451303	0.0	0.9999843314249215	2.0943868983665754	2.999999999999999	3.658750672025843
33.0	39.0	1.0	0.0	0.0	-1.0471913103825514	-0.8660235896070998	1.500001047414312	0.0	0.999988080893155	1.0471913103825514	1.732050807568877	2.0240083103931967
33.0	40.0	1.0	-0.0	-0.0	-2.0943868983665754	0.8660272179605111	1.4999989525834938	0.0	0.9999843314249215	2.0943868983665754	1.7320508075688776	2.717803613223289
33.0	41.0	1.0	0.0	0.0	1.0472016800621569	2.598078025528123	1.4999968577526754	0.0	1.0	1.0472016800621569	3.0000000000000018	3.177519686599127
33.0	44.0	1.0	-0.0	-0.0	-2.0943868983665754	-5.19614879434942	3.0000062844902606	0.0	0.9999843314249215	2.0943868983665754	5.999999999999999	6.35503394798561
33.0	45.0	1.0	-0.0	-0.0	-2.0943868983665754	-3.4640979867818094	3.000004189659442	0.0	0.9999843314249215	2.0943868983665754	4.582575694955839	5.038497442695546
33.0	46.0	1.0	0.0	0.0	1.0472016800621569	-1.7320471792141996	3.000002094828624	0.0	1.0	1.0472016800621569	3.464101615137754	3.618926824173846
33.0	47.0	1.0	-0.0	-0.0	-3.1415856470467105	3.628353410447849e-06	2.9999999999978058	0.0	0.9999866184617361	3.1415856470467105	3.0	4.343910723959448
33.0	48.0	1.0	0.0	0.0	2.094399015115892	1.7320544359210222	2.9999979051669876	0.0	1.0	2.094399015115892	3.4641016151377553	4.0480251030000325
34.0	6.0	1.0	0.0	0.0	0.0	5.196130071766873	-3.0000387126302215	0.0	1.0	0.0	6.0	6.0
34.0	11.0	1.0	0.0	0.0	2.094392990444708	2.5980426850878864	-4.500019356231852	0.0	1.0	2.094392990444708	5.196152422706633	5.602363965186833
34.0	12.0	1.0	0.0	0.0	2.094392990444708	3.464079264246065	-3.0000258083923947	0.0	1.0	2.094392990444708	4.58257569495584	5.038499975034626
34.0	13.0	1.0	-0.0	-0.0	-2.094394336664159	4.3301158434042435	-1.5000322605529373	0.0	1.0	2.094394336664159	4.58257569495584	5.038500534628422
34.0	17.0	1.0	0.0	0.0	2.094392990444708	-4.4701591098927906e-05	-5.999999999833481	0.0	1.0	2.094392990444708	6.0	6.355035955714485
34.0	18.0	1.0	-0.0	-0.0	-2.094394336664159	0.8659918775670792	-4.500006451994025	0.0	1.0	2.094394336664159	4.582575694955842	5.038500534628424
34.0	19.0	1.0	-0.0	-0.0	-1.0471955879840242	1.7320284567252573	-3.0000129041545684	0.0	1.0	1.0471955879840242	3.4641016151377553	3.618925061325975
34.0	20.0	1.0	0.0	0.0	0.0	2.5980650358834363	-1.5000193563151107	0.0	1.0	0.0	3.0	3.0
34.0	24.0	1.0	0.0	0.0	3.1415903254984436	-0.8660589299537278	-4.499993547756198	0.0	1.0	3.1415903254984436	4.582575694955841	5.55604083617691
34.0	25.0	1.0	0.0	0.0	1.0471913103825514	-2.2350795549908042e-05	-2.9999999999167413	0.0	0.999988080893155	1.0471913103825514	3.000000000000001	3.177516269122903
34.0	26.0	1.0	0.0	0.0	2.094392990444708	0.8660142283626286	-1.5000064520772842	0.0	1.0	2.094392990444708	1.7320508075688776	2.717808307887797
34.0	27.0	1.0	0.0	0.0	2.094392990444708	1.7320508075208076	-1.2904237826516507e-05	0.0	1.0	2.094392990444708	1.7320508075688776	2.717808307887797
34.0	31.0	1.0	0.0	0.0	2.094392990444708	-2.598109737474535	-4.49998064351837	0.0	1.0	2.094392990444708	5.196152422706632	5.602363965186832
34.0	32.0	1.0	-0.0	-0.0	-2.094394336664159	-1.732073158316357	-2.999987095678914	0.0	1.0	2.094394336664159	3.4641016151377557	4.048022682427917
34.0	33.0	1.0	0.0	0.0	1.0471913103825514	-0.866036579158179	-1.4999935478394577	0.0	0.999988080893155	1.0471913103825514	1.7320508075688785	2.0240083103931985
34.0	38.0	1.0	-0.0	-0.0	-1.0471955879840242	-3.464123965837164	-2.9999741914410865	0.0	1.0	1.0471955879840242	4.58257569495584	4.7007040535959295
34.0	39.0	1.0	0.0	0.0	0.0	-2.598087386678986	-1.4999806436016305	0.0	1.0	0.0	3.000000000000001	3.000000000000001
34.0	40.0	1.0	-0.0	-0.0	-1.0471955879840242	-1.7320508075208076	1.2904237826516507e-05	0.0	1.0	1.0471955879840242	1.7320508075688776	2.024010523562861
34.0	41.0	1.0	0.0	0.0	2.094392990444708	-0.8660142283626286	1.5000064520772842	0.0	1.0	2.094392990444708	1.7320508075688776	2.717808307887797
34.0	45.0	1.0	-0.0	-0.0	-1.0471955879840242	-5.1961747733579715	-2.9999612872032593	0.0	1.0	1.0471955879840242	6.0	6.090699352249559
34.0	46.0	1.0	0.0	0.0	2.094392990444708	-4.330138194199794	-1.4999677393638033	0.0	1.0	2.094392990444708	4.582575694955842	5.038499975034628
34.0	47.0	1.0	-0.0	-0.0	-2.094394336664159	-3.4641016150416153	2.5808475653033014e-05	0.0	1.0	2.094394336664159	3.4641016151377553	4.048022682427917
34.0	48.0	1.0	0.0	0.0	3.1415903254984436	-2.5980650358834363	1.5000193563151107	0.0	1.0	3.1415903254984436	3.0	4.343914107491701
35.0	7.0	1.0	-0.0	-0.0	-2.0943868983665754	-7.256706820895698e-06	-5.9999999999956115	0.0	0.9999843314249215	2.0943868983665754	6.0	6.35503394798561
35.0	14.0	1.0	0.0	0.0	0.0	-0.8660308463139209	-4.499998952581299	0.0	1.0	0.0	4.582575694955839	4.582575694955839
35.0	15.0	1.0	-0.0	-0.0	-2.0943868983665754	0.8660199612536895	-4.500001047412118	0.0	0.9999843314249215	2.0943868983665754	4.58257569495584	5.0384974426955464
35.0	16.0	1.0	0.0	0.0	1.0472016800621569	2.5980707688213003	-4.500003142242936	0.0	1.0	1.0472016800621569	5.196152422706632	5.300625562961885
35.0	21.0	1.0	0.0	0.0	-1.0471913103825514	-3.628353410447849e-06	-2.9999999999978058	0.0	0.999988080893155	1.0471913103825514	3.0	3.177516269122902
35.0	22.0	1.0	0.0	0.0	0.0	1.7320471792142003	-3.000002094828624	0.0	1.0	0.0	3.4641016151377544	3.4641016151377544
35.0	23.0	1.0	0.0	0.0	-1.0471913103825514	3.4640979867818102	-3.000004189659442	0.0	0.999988080893155	1.0471913103825514	4.58257569495584	4.70070310065853
35.0	24.0	1.0	0.0	0.0	2.094399015115892	5.196148794349421	-3.0000062844902606	0.0	1.0	2.094399015115892	6.0	6.3550379412335865
35.0	28.0	1.0	0.0	0.0	1.0472016800621569	-0.8660272179605104	-1.4999989525834938	0.0	1.0	1.0472016800621569	1.7320508075688772	2.024013675528158
35.0	29.0	1.0	-0.0	-0.0	-2.0943868983665754	0.8660235896071	-1.500001047414312	0.0	0.9999843314249215	2.0943868983665754	1.7320508075688772	2.7178036132232886
35.0	30.0	1.0	0.0	0.0	1.0472016800621569	2.5980743971747104	-1.5000031422451303	0.0	1.0	1.0472016800621569	3.0	3.1775196865991253
35.0	31.0	1.0	0.0	0.0	1.0472016800621569	4.3301252047423215	-1.5000052370759485	0.0	1.0	1.0472016800621569	4.582575694955841	4.700705410757519
35.0	36.0	1.0	0.0	0.0	2.094399015115892	1.7320508075676107	-2.0948308182371625e-06	0.0	1.0	2.094399015115892	1.7320508075688776	2.717812950612757
35.0	37.0	1.0	-0.0	-0.0	-2.0943868983665754	3.464101615135221	-4.189661636474324e-06	0.0	0.9999843314249215	2.0943868983665754	3.4641016151377544	4.048018833954402
35.0	38.0	1.0	-0.0	-0.0	-2.0943868983665754	5.1961524227028315	-6.284492454711487e-06	0.0	0.9999843314249215	2.0943868983665754	5.196152422706632	5.602361687721489
35.0	42.0	1.0	-0.0	-0.0	-3.1415856470467105	-0.8660235896071	1.500001047414312	0.0	0.9999866184617361	3.1415856470467105	1.7320508075688772	3.5874169506387044
35.0	43.0	1.0	0.0	0.0	1.0472016800621569	0.8660272179605104	1.4999989525834938	0.0	1.0	1.0472016800621569	1.7320508075688772	2.024013675528158
35.0	44.0	1.0	-0.0	-0.0	-2.0943868983665754	2.598078025528121	1.4999968577526754	0.0	0.9999843314249215	2.0943868983665754	3.0	3.658750672025844
35.0	45.0	1.0	-0.0	-0.0	-2.0943868983665754	4.330128833095731	1.4999947629218573	0.0	0.9999843314249215	2.0943868983665754	4.58257569495584	5.0384974426955464
36.0	8.0	1.0	0.0	0.0	0.0	-5.196137056116967	3.0000266155566186	0.0	1.0	0.0	6.0	6.0
36.0	14.0	1.0	0.0	0.0	-2.094399015115892	-2.598053161536983	4.500013307738954	0.0	1.0	2.094399015115892	5.196152422706631	5.602366217458335
36.0	15.0	1.0	0.0	0.0	2.094399393697119	-3.464086248570811	3.000017743691294	0.0	1.0	2.094399393697119	4.58257569495584	5.038502636728382
36.0	16.0	1.0	0.0	0.0	-1.0471973350537351	-4.330119335604639	1.5000221796436342	0.0	1.0	1.0471973350537351	4.58257569495584	4.700704442798297
36.0	17.0	1.0	0.0	0.0	-1.0471973350537351	-5.196152422638467	2.661559597338936e-05	0.0	1.0	1.0471973350537351	5.196152422706632	5.300624704555458
36.0	21.0	1.0	0.0	0.0	-3.1415903254984436	-1.7320354410246557	3.00000887182597	0.0	1.0	3.1415903254984436	3.464101615137755	4.676493320134801
36.0	22.0	1.0	0.0	0.0	-2.094399015115892	-2.5980685280584837	1.5000133077783093	0.0	1.0	2.094399015115892	3.0	3.6587576080574697
36.0	23.0	1.0	0.0	0.0	-3.1415903254984436	-3.464101615092311	1.774373064966639e-05	0.0	1.0	3.1415903254984436	3.4641016151377544	4.676493320134801
36.0	24.0	1.0	0.0	0.0	0.0	-4.33013470212614	-1.4999778203170109	0.0	1.0	0.0	4.582575694955841	4.582575694955841
36.0	25.0	1.0	0.0	0.0	-2.094399015115892	-5.196167789159967	-2.9999733843646705	0.0	1.0	2.094399015115892	5.999999999999999	6.355037941233586
36.0	28.0	1.0	0.0	0.0	-1.0471973350537351	1.5366521499915464e-05	2.9999999999606453	0.0	1.0	1.0471973350537351	3.0000000000000004	3.1775182546357854
36.0	29.0	1.0	0.0	0.0	2.094399393697119	-0.8660177205123278	1.500004435912985	0.0	1.0	2.094399393697119	1.7320508075688774	2.717813242354754
36.0	30.0	1.0	0.0	0.0	-1.0471973350537351	-1.7320508075461556	8.871865324833195e-06	0.0	1.0	1.0471973350537351	1.7320508075688772	2.024011427473581
36.0	31.0	1.0	0.0	0.0	-1.0471973350537351	-2.5980838945799833	-1.4999866921823357	0.0	1.0	1.0471973350537351	3.0	3.177518254635785
36.0	32.0	1.0	0.0	0.0	1.0472006450169837	-3.4641169816138113	-2.999982256229995	0.0	1.0	1.0472006450169837	4.582575694955839	4.700705180174989
36.0	35.0	1.0	0.0	0.0	-2.094399015115892	0.8660330870338279	1.4999955640476603	0.0	1.0	2.094399015115892	1.7320508075688772	2.717812950612757
36.0	37.0	1.0	0.0	0.0	2.094399393697119	-0.8660330870338275	-1.4999955640476597	0.0	1.0	2.094399393697119	1.7320508075688767	2.7178132423547536
36.0	38.0	1.0	0.0	0.0	2.094399393697119	-1.7320661740676555	-2.99999112809532	0.0	1.0	2.094399393697119	3.4641016151377544	4.048025298873373
36.0	39.0	1.0	0.0	0.0	-3.1415903254984436	-2.598099261101483	-4.49998669214298	0.0	1.0	3.1415903254984436	5.196152422706631	6.072033413385125
36.0	42.0	1.0	0.0	0.0	1.0472006450169837	2.5980838945799833	1.4999866921823357	0.0	1.0	1.0472006450169837	3.0	3.1775193454838297
36.0	43.0	1.0	0.0	0.0	-1.0471973350537351	1.7320508075461558	-8.871865324389105e-06	0.0	1.0	1.0471973350537351	1.7320508075688774	2.0240114274735816
36.0	44.0	1.0	0.0	0.0	2.094399393697119	0.8660177205123281	-1.5000044359129845	0.0	1.0	2.094399393697119	1.732050807568877	2.7178132423547536
36.0	45.0	1.0	0.0	0.0	2.094399393697119	-1.5366521499915464e-05	-2.9999999999606453	0.0	1.0	2.094399393697119	3.0000000000000004	3.658757824770432
36.0	46.0	1.0	0.0	0.0	-1.0471973350537351	-0.8660484535553277	-4.499995564008304	0.0	1.0	1.0471973350537351	4.582575694955839	4.700704442798296
37.0	9.0	1.0	0.0	0.0	-2.094399393697119	5.1961806629096765	2.9999510860018286	0.0	1.0	2.094399393697119	5.999999999999999	6.355038066000773
37.0	15.0	1.0	0.0	0.0	0.0	5.196152422476406	-4.891386525063268e-05	0.0	1.0	0.0	5.196152422706631	5.196152422706631
37.0	16.0	1.0	-0.0	-0.0	3.1415885784287325	4.330141138946973	1.499959238379164	0.0	1.0	3.1415885784287325	4.582575694955839	5.556039848319472
37.0	17.0	1.0	-0.0	-0.0	3.1415885784287325	3.46412985541754	2.9999673906235795	0.0	1.0	3.1415885784287325	4.58257569495584	5.556039848319473
37.0	18.0	1.0	0.0	0.0	-1.047198748680135	2.598118571888108	4.499975542867993	0.0	1.0	1.047198748680135	5.196152422706631	5.3006249838332495
37.0	21.0	1.0	-0.0	0.0	1.0471955879840242	4.330112898513704	-1.500040761487915	0.0	1.0	1.0471955879840242	4.58257569495584	4.7007040535959295
37.0	22.0	1.0	-0.0	-0.0	2.0943868983665754	3.464101614984271	-3.260924350012573e-05	0.0	0.9999843314249215	2.0943868983665754	3.464101615137754	4.048018833954402
37.0	23.0	1.0	-0.0	0.0	1.0471955879840242	2.5980903314548383	1.4999755430009143	0.0	1.0	1.0471955879840242	2.9999999999999996	3.177517678863991
37.0	24.0	1.0	0.0	0.0	-2.094399393697119	1.7320790479254051	2.999983695245329	0.0	1.0	2.094399393697119	3.464101615137754	4.048025298873372
37.0	25.0	1.0	-0.0	-0.0	2.0943868983665754	0.8660677643959724	4.499991847489744	0.0	0.9999843314249215	2.0943868983665754	4.582575694955839	5.038497442695546
37.0	26.0	1.0	-0.0	-0.0	3.1415885784287325	5.648086653931017e-05	5.999999999734159	0.0	1.0	3.1415885784287325	6.0	6.772708379674549
37.0	28.0	1.0	-0.0	-0.0	3.1415885784287325	3.464073374551001	-3.0000326091105793	0.0	1.0	3.1415885784287325	4.582575694955839	5.556039848319472
37.0	29.0	1.0	0.0	0.0	0.0	2.5980620910215686	-1.5000244568661647	0.0	1.0	0.0	2.9999999999999996	2.9999999999999996
37.0	30.0	1.0	-0.0	-0.0	3.1415885784287325	1.7320508074921355	-1.6304621750062864e-05	0.0	1.0	3.1415885784287325	1.732050807568877	3.587419517719368
37.0	31.0	1.0	-0.0	-0.0	3.1415885784287325	0.8660395239627023	1.499991847622665	0.0	1.0	3.1415885784287325	1.7320508075688772	3.5874195177193684
37.0	32.0	1.0	0.0	0.0	-1.047198748680135	2.8240433269655085e-05	2.9999999998670797	0.0	1.0	1.047198748680135	3.0	3.1775187205171966
37.0	33.0	1.0	-0.0	-0.0	2.0943868983665754	-0.8659830430961628	4.500008152111493	0.0	0.9999843314249215	2.0943868983665754	4.582575694955839	5.038497442695546
37.0	35.0	1.0	-0.0	-0.0	2.0943868983665754	1.7320225670588658	-3.0000163044888293	0.0	0.9999843314249215	2.0943868983665754	3.464101615137754	4.048018833954402
37.0	36.0	1.0	0.0	0.0	-2.094399393697119	0.8660112835294327	-1.5000081522444144	0.0	1.0	2.094399393697119	1.7320508075688767	2.7178132423547536
37.0	38.0	1.0	0.0	0.0	0.0	-0.8660112835294331	1.500008152244415	0.0	1.0	0.0	1.7320508075688776	1.7320508075688776
37.0	39.0	1.0	-0.0	0.0	1.0471955879840242	-1.7320225670588658	3.0000163044888293	0.0	1.0	1.0471955879840242	3.464101615137754	3.6189250613259736
37.0	40.0	1.0	0.0	0.0	0.0	-2.598033850588299	4.500024456733245	0.0	1.0	0.0	5.196152422706632	5.196152422706632
37.0	42.0	1.0	0.0	0.0	-1.047198748680135	0.8659830430961628	-4.500008152111493	0.0	1.0	1.047198748680135	4.582575694955839	4.700704757718488
37.0	43.0	1.0	-0.0	-0.0	3.1415885784287325	-2.824043326987713e-05	-2.999999999867079	0.0	1.0	3.1415885784287325	2.9999999999999996	4.343912843982239
37.0	44.0	1.0	0.0	0.0	0.0	-0.8660395239627028	-1.4999918476226644	0.0	1.0	0.0	1.732050807568877	1.732050807568877
37.0	45.0	1.0	0.0	0.0	0.0	-1.732050807492136	1.630462175084002e-05	0.0	1.0	0.0	1.7320508075688776	1.7320508075688776
37.0	46.0	1.0	-0.0	-0.0	3.1415885784287325	-2.5980620910215686	1.5000244568661651	0.0	1.0	3.1415885784287325	3.0	4.343912843982239
37.0	47.0	1.0	0.0	0.0	-1.047198748680135	-3.464073374551001	3.0000326091105793	0.0	1.0	1.047198748680135	4.582575694955839	4.700704757718488
38.0	10.0	1.0	-0.0	-0.0	2.0943868983665754	5.1961806629096765	2.9999510860018286	0.0	0.9999843314249215	2.0943868983665754	5.999999999999999	6.35503394798561
38.0	16.0	1.0	-0.0	-0.0	3.1415885784287325	5.196152422476406	-4.891386525107677e-05	0.0	1.0	3.1415885784287325	5.196152422706631	6.07203250947439
38.0	17.0	1.0	-0.0	-0.0	3.1415885784287325	4.330141138946973	1.499959238379164	0.0	1.0	3.1415885784287325	4.582575694955839	5.556039848319472
38.0	18.0	1.0	0.0	0.0	-1.047198748680135	3.464129855417541	2.9999673906235786	0.0	1.0	1.047198748680135	4.58257569495584	4.700704757718489
38.0	19.0	1.0	0.0	0.0	0.0	2.598118571888108	4.499975542867993	0.0	1.0	0.0	5.196152422706631	5.196152422706631
38.0	21.0	1.0	-0.0	0.0	1.0471955879840242	5.196124182043137	-3.0000489137323303	0.0	1.0	1.0471955879840242	6.0	6.090699352249559
38.0	22.0	1.0	-0.0	-0.0	2.0943868983665754	4.330112898513704	-1.500040761487915	0.0	0.9999843314249215	2.0943868983665754	4.58257569495584	5.0384974426955464
38.0	23.0	1.0	-0.0	0.0	1.0471955879840242	3.4641016149842714	-3.260924350079186e-05	0.0	1.0	1.0471955879840242	3.4641016151377544	3.618925061325974
38.0	24.0	1.0	0.0	0.0	-2.094399393697119	2.5980903314548383	1.4999755430009143	0.0	1.0	2.094399393697119	2.9999999999999996	3.6587578247704315
38.0	25.0	1.0	-0.0	-0.0	2.0943868983665754	1.7320790479254056	2.9999836952453287	0.0	0.9999843314249215	2.0943868983665754	3.464101615137754	4.048018833954402
38.0	26.0	1.0	-0.0	-0.0	3.1415885784287325	0.8660677643959724	4.499991847489744	0.0	1.0	3.1415885784287325	4.582575694955839	5.556039848319472
38.0	29.0	1.0	0.0	0.0	0.0	3.464073374551001	-3.0000326091105793	0.0	1.0	0.0	4.582575694955839	4.582575694955839
38.0	30.0	1.0	-0.0	-0.0	3.1415885784287325	2.5980620910215686	-1.5000244568661651	0.0	1.0	3.1415885784287325	3.0	4.343912843982239
38.0	31.0	1.0	-0.0	-0.0	3.1415885784287325	1.7320508074921355	-1.6304621750062864e-05	0.0	1.0	3.1415885784287325	1.732050807568877	3.587419517719368
38.0	32.0	1.0	0.0	0.0	-1.047198748680135	0.8660395239627028	1.4999918476226644	0.0	1.0	1.047198748680135	1.732050807568877	2.024012158865959
38.0	33.0	1.0	-0.0	-0.0	2.0943868983665754	2.8240433270099174e-05	2.9999999998670788	0.0	0.9999843314249215	2.0943868983665754	2.999999999999999	3.658750672025843
38.0	34.0	1.0	-0.0	0.0	1.0471955879840242	-0.8659830430961633	4.500008152111494	0.0	1.0	1.0471955879840242	4.58257569495584	4.7007040535959295
38.0	35.0	1.0	-0.0	-0.0	2.0943868983665754	2.598033850588299	-4.500024456733245	0.0	0.9999843314249215	2.0943868983665754	5.196152422706632	5.602361687721489
38.0	36.0	1.0	0.0	0.0	-2.094399393697119	1.7320225670588658	-3.0000163044888293	0.0	1.0	2.094399393697119	3.464101615137754	4.048025298873372
38.0	37.0	1.0	0.0	0.0	0.0	0.8660112835294331	-1.500008152244415	0.0	1.0	0.0	1.7320508075688776	1.7320508075688776
38.0	39.0	1.0	-0.0	0.0	1.0471955879840242	-0.8660112835294327	1.5000081522444144	0.0	1.0	1.0471955879840242	1.7320508075688767	2.0240105235628607
38.0	40.0	1.0	0.0	0.0	0.0	-1.7320225670588658	3.0000163044888293	0.0	1.0	0.0	3.464101615137754	3.464101615137754
38.0	41.0	1.0	-0.0	-0.0	3.1415885784287325	-2.5980338505882994	4.500024456733246	0.0	1.0	3.1415885784287325	5.196152422706633	6.072032509474392
38.0	43.0	1.0	-0.0	-0.0	3.1415885784287325	0.8659830430961628	-4.500008152111493	0.0	1.0	3.1415885784287325	4.582575694955839	5.556039848319472
38.0	44.0	1.0	0.0	0.0	0.0	-2.8240433269655085e-05	-2.9999999998670797	0.0	1.0	0.0	3.0	3.0
38.0	45.0	1.0	0.0	0.0	0.0	-0.8660395239627028	-1.4999918476226644	0.0	1.0	0.0	1.732050807568877	1.732050807568877
38.0	46.0	1.0	-0.0	-0.0	3.1415885784287325	-1.7320508074921355	1.6304621750062864e-05	0.0	1.0	3.1415885784287325	1.732050807568877	3.587419517719368
38.0	47.0	1.0	0.0	0.0	-1.047198748680135	-2.598062091021568	1.5000244568661643	0.0	1.0	1.047198748680135	2.999999999999999	3.1775187205171957
38.0	48.0	1.0	0.0	0.0	-2.094399393697119	-3.4640733745510017	3.0000326091105802	0.0	1.0	2.094399393697119	4.58257569495584	5.038502636728382
39.0	11.0	1.0	0.0	0.0	2.094392990444708	5.196130071766873	-3.0000387126302215	0.0	1.0	2.094392990444708	6.0	6.355035955714485
39.0	17.0	1.0	0.0	0.0	2.094392990444708	2.5980426850878873	-4.50001935623185	0.0	1.0	2.094392990444708	5.196152422706631	5.602363965186832
39.0	18.0	1.0	-0.0	-0.0	-2.094394336664159	3.464079264246065	-3.0000258083923943	0.0	1.0	2.094394336664159	4.58257569495584	5.038500534628422
39.0	19.0	1.0	-0.0	-0.0	-1.0471955879840242	4.3301158434042435	-1.500032260552938	0.0	1.0	1.0471955879840242	4.58257569495584	4.7007040535959295
39.0	20.0	1.0	0.0	0.0	0.0	5.196152422562422	-3.8712713480215655e-05	0.0	1.0	0.0	5.196152422706632	5.196152422706632
39.0	22.0	1.0	0.0	0.0	1.0471913103825514	-4.470159109848382e-05	-5.99999999983348	0.0	0.999988080893155	1.0471913103825514	5.999999999999999	6.090698616787792
39.0	23.0	1.0	0.0	0.0	0.0	0.8659918775670796	-4.5000064519940235	0.0	1.0	0.0	4.58257569495584	4.58257569495584
39.0	24.0	1.0	0.0	0.0	3.1415903254984436	1.7320284567252582	-3.000012904154567	0.0	1.0	3.1415903254984436	3.4641016151377544	4.676493320134801
39.0	25.0	1.0	0.0	0.0	1.0471913103825514	2.5980650358834363	-1.5000193563151107	0.0	0.999988080893155	1.0471913103825514	3.0	3.177516269122902
39.0	26.0	1.0	0.0	0.0	2.094392990444708	3.464101615041615	-2.5808475653699148e-05	0.0	1.0	2.094392990444708	3.464101615137755	4.048021985911629
39.0	27.0	1.0	0.0	0.0	2.094392990444708	4.330138194199794	1.4999677393638038	0.0	1.0	2.094392990444708	4.582575694955842	5.038499975034628
39.0	30.0	1.0	0.0	0.0	2.094392990444708	-0.8660589299537274	-4.499993547756197	0.0	1.0	2.094392990444708	4.58257569495584	5.038499975034626
39.0	31.0	1.0	0.0	0.0	2.094392990444708	-2.2350795549019864e-05	-2.9999999999167395	0.0	1.0	2.094392990444708	2.999999999999999	3.658754159331277
39.0	32.0	1.0	-0.0	-0.0	-2.094394336664159	0.8660142283626291	-1.5000064520772836	0.0	1.0	2.094394336664159	1.7320508075688772	2.717809345309362
39.0	33.0	1.0	0.0	0.0	1.0471913103825514	1.7320508075208072	-1.2904237827293663e-05	0.0	0.999988080893155	1.0471913103825514	1.7320508075688772	2.024008310393197
39.0	34.0	1.0	0.0	0.0	0.0	2.598087386678986	1.4999806436016305	0.0	1.0	0.0	3.000000000000001	3.000000000000001
39.0	36.0	1.0	0.0	0.0	3.1415903254984436	-2.5981097374745348	-4.499980643518369	0.0	1.0	3.1415903254984436	5.196152422706631	6.072033413385125
39.0	37.0	1.0	-0.0	-0.0	-1.0471955879840242	-1.7320731583163567	-2.999987095678913	0.0	1.0	1.0471955879840242	3.4641016151377544	3.618925061325974
39.0	38.0	1.0	-0.0	-0.0	-1.0471955879840242	-0.8660365791581781	-1.4999935478394562	0.0	1.0	1.0471955879840242	1.7320508075688767	2.0240105235628607
39.0	40.0	1.0	-0.0	-0.0	-1.0471955879840242	0.8660365791581786	1.499993547839457	0.0	1.0	1.0471955879840242	1.7320508075688779	2.0240105235628616
39.0	41.0	1.0	0.0	0.0	2.094392990444708	1.7320731583163576	2.9999870956789145	0.0	1.0	2.094392990444708	3.464101615137756	4.04802198591163
39.0	44.0	1.0	-0.0	-0.0	-1.0471955879840242	-3.464123965837164	-2.999974191441086	0.0	1.0	1.0471955879840242	4.58257569495584	4.7007040535959295
39.0	45.0	1.0	-0.0	-0.0	-1.0471955879840242	-2.5980873866789853	-1.4999806436016287	0.0	1.0	1.0471955879840242	2.9999999999999996	3.177517678863991
39.0	46.0	1.0	0.0	0.0	2.094392990444708	-1.7320508075208072	1.2904237827293663e-05	0.0	1.0	2.094392990444708	1.7320508075688772	2.7178083078877964
39.0	47.0	1.0	-0.0	-0.0	-2.094394336664159	-0.8660142283626291	1.5000064520772836	0.0	1.0	2.094394336664159	1.7320508075688772	2.717809345309362
39.0	48.0	1.0	0.0	0.0	3.1415903254984436	2.2350795549908042e-05	2.9999999999167413	0.0	1.0	3.1415903254984436	3.000000000000001	4.343914107491702
40.0	12.0	1.0	-0.0	-0.0	3.1415885784287325	5.1961806629096765	2.9999510860018286	0.0	1.0	3.1415885784287325	5.999999999999999	6.772708379674549
40.0	18.0	1.0	0.0	0.0	-1.047198748680135	5.196152422476406	-4.891386525107677e-05	0.0	1.0	1.047198748680135	5.196152422706631	5.3006249838332495
40.0	19.0	1.0	0.0	0.0	0.0	4.330141138946974	1.4999592383791633	0.0	1.0	0.0	4.58257569495584	4.58257569495584
40.0	20.0	1.0	-0.0	0.0	1.0471955879840242	3.46412985541754	2.9999673906235795	0.0	1.0	1.0471955879840242	4.58257569495584	4.7007040535959295
40.0	23.0	1.0	-0.0	0.0	1.0471955879840242	5.196124182043137	-3.0000489137323303	0.0	1.0	1.0471955879840242	6.0	6.090699352249559
40.0	24.0	1.0	0.0	0.0	-2.094399393697119	4.330112898513704	-1.500040761487915	0.0	1.0	2.094399393697119	4.58257569495584	5.038502636728382
40.0	25.0	1.0	-0.0	-0.0	2.0943868983665754	3.4641016149842714	-3.260924350079186e-05	0.0	0.9999843314249215	2.0943868983665754	3.4641016151377544	4.048018833954402
40.0	26.0	1.0	-0.0	-0.0	3.1415885784287325	2.5980903314548383	1.4999755430009143	0.0	1.0	3.1415885784287325	2.9999999999999996	4.343912843982239
40.0	27.0	1.0	-0.0	-0.0	3.1415885784287325	1.7320790479254047	2.99998369524533	0.0	1.0	3.1415885784287325	3.4641016151377544	4.676492146482646
40.0	31.0	1.0	-0.0	-0.0	3.1415885784287325	3.464073374551001	-3.0000326091105793	0.0	1.0	3.1415885784287325	4.582575694955839	5.556039848319472
40.0	32.0	1.0	0.0	0.0	-1.047198748680135	2.5980620910215686	-1.5000244568661651	0.0	1.0	1.047198748680135	3.0	3.1775187205171966
40.0	33.0	1.0	-0.0	-0.0	2.0943868983665754	1.732050807492136	-1.630462175084002e-05	0.0	0.9999843314249215	2.0943868983665754	1.7320508075688776	2.717803613223289
40.0	34.0	1.0	-0.0	0.0	1.0471955879840242	0.8660395239627023	1.499991847622665	0.0	1.0	1.0471955879840242	1.7320508075688772	2.0240105235628607
40.0	37.0	1.0	0.0	0.0	0.0	2.598033850588299	-4.500024456733245	0.0	1.0	0.0	5.196152422706632	5.196152422706632
40.0	38.0	1.0	0.0	0.0	0.0	1.7320225670588658	-3.0000163044888293	0.0	1.0	0.0	3.464101615137754	3.464101615137754
40.0	39.0	1.0	-0.0	0.0	1.0471955879840242	0.8660112835294331	-1.500008152244415	0.0	1.0	1.0471955879840242	1.7320508075688776	2.024010523562861
40.0	41.0	1.0	-0.0	-0.0	3.1415885784287325	-0.8660112835294336	1.500008152244416	0.0	1.0	3.1415885784287325	1.7320508075688785	3.5874195177193693
40.0	45.0	1.0	0.0	0.0	0.0	0.8659830430961628	-4.500008152111493	0.0	1.0	0.0	4.582575694955839	4.582575694955839
40.0	46.0	1.0	-0.0	-0.0	3.1415885784287325	-2.8240433269655085e-05	-2.9999999998670797	0.0	1.0	3.1415885784287325	3.0	4.343912843982239
40.0	47.0	1.0	0.0	0.0	-1.047198748680135	-0.8660395239627023	-1.499991847622665	0.0	1.0	1.047198748680135	1.7320508075688772	2.024012158865959
40.0	48.0	1.0	0.0	0.0	-2.094399393697119	-1.732050807492136	1.630462175084002e-05	0.0	1.0	2.094399393697119	1.7320508075688776	2.717813242354754
41.0	13.0	1.0	0.0	0.0	2.094397980070719	-5.196168437582681	-2.9999722612500204	0.0	1.0	2.094397980070719	6.000000000000001	6.355037600118847
41.0	19.0	1.0	-0.0	-0.0	-3.1415885784287325	-5.1961524226325935	2.773870723471461e-05	0.0	1.0	3.1415885784287325	5.196152422706633	6.072032509474392
41.0	20.0	1.0	0.0	0.0	-2.094392990444708	-4.3301350263355385	-1.4999768843892651	0.0	1.0	2.094392990444708	4.58257569495584	5.038499975034626
41.0	25.0	1.0	0.0	0.0	-1.0472016800621569	-4.330119011385451	1.500023115567989	0.0	1.0	1.0472016800621569	4.582575694955841	4.700705410757519
41.0	26.0	1.0	0.0	0.0	0.0	-3.464101615088396	1.8492471489883755e-05	0.0	1.0	0.0	3.4641016151377553	3.4641016151377553
41.0	27.0	1.0	0.0	0.0	0.0	-2.5980842187913407	-1.4999861306250102	0.0	1.0	0.0	3.0000000000000004	3.0000000000000004
41.0	32.0	1.0	0.0	0.0	2.094397980070719	-3.464085600138308	3.0000184924287434	0.0	1.0	2.094397980070719	4.582575694955841	5.038502049113835
41.0	33.0	1.0	0.0	0.0	-1.0472016800621569	-2.5980682038412537	1.500013869332245	0.0	1.0	1.0472016800621569	3.0000000000000018	3.177519686599127
41.0	34.0	1.0	0.0	0.0	-2.094392990444708	-1.732050807544198	9.246235744941877e-06	0.0	1.0	2.094392990444708	1.7320508075688776	2.717808307887797
41.0	38.0	1.0	-0.0	-0.0	-3.1415885784287325	-2.598052188891165	4.500013869289498	0.0	1.0	3.1415885784287325	5.196152422706633	6.072032509474392
41.0	39.0	1.0	0.0	0.0	-2.094392990444708	-1.7320347925941104	3.0000092461929992	0.0	1.0	2.094392990444708	3.464101615137756	4.04802198591163
41.0	40.0	1.0	-0.0	-0.0	-3.1415885784287325	-0.8660173962970554	1.5000046230965	0.0	1.0	3.1415885784287325	1.7320508075688785	3.5874195177193693
41.0	46.0	1.0	0.0	0.0	0.0	-0.8660013813469671	4.500004623053753	0.0	1.0	0.0	4.582575694955841	4.582575694955841
41.0	47.0	1.0	0.0	0.0	2.094397980070719	1.6014950087184232e-05	2.999999999957255	0.0	1.0	2.094397980070719	3.0000000000000018	3.658757015562023
41.0	48.0	1.0	0.0	0.0	1.0471973350537351	0.8660334112471426	1.4999953768607552	0.0	1.0	1.0471973350537351	1.7320508075688779	2.024011427473582
42.0	14.0	1.0	-0.0	-0.0	3.1415856470467105	4.9295965316489525e-05	5.999999999797493	0.0	0.9999866184617361	3.1415856470467105	6.000000000000001	6.7727070199241535
42.0	21.0	1.0	-0.0	0.0	2.094394336664159	-0.8659884317812219	4.500007115107831	0.0	1.0	2.094394336664159	4.582575694955841	5.038500534628423
42.0	22.0	1.0	-0.0	-0.0	3.1415856470467105	-2.5980392392916407	4.500021345627254	0.0	0.9999866184617361	3.1415856470467105	5.196152422706633	6.072030992816976
42.0	28.0	1.0	0.0	0.0	-2.094397980070719	2.4647982658244763e-05	2.9999999998987463	0.0	1.0	2.094397980070719	3.0000000000000004	3.658757015562022
42.0	29.0	1.0	0.0	0.0	1.047198748680135	-1.7320261595277602	3.000014230418169	0.0	1.0	1.047198748680135	3.464101615137755	3.618925975926731
42.0	30.0	1.0	0.0	0.0	-2.094397980070719	-3.4640769670381784	3.0000284609375916	0.0	1.0	2.094397980070719	4.58257569495584	5.038502049113834
42.0	31.0	1.0	0.0	0.0	-2.094397980070719	-5.196127774548597	3.0000426914570144	0.0	1.0	2.094397980070719	6.000000000000001	6.355037600118847
42.0	35.0	1.0	-0.0	-0.0	3.1415856470467105	-0.8660130797638801	1.5000071152090846	0.0	0.9999866184617361	3.1415856470467105	1.7320508075688774	3.5874169506387044
42.0	36.0	1.0	0.0	0.0	-1.0472006450169837	-2.5980638872742987	1.5000213457285072	0.0	1.0	1.0472006450169837	3.0000000000000004	3.17751934548383
42.0	37.0	1.0	0.0	0.0	1.047198748680135	-4.330114694784717	1.50003557624793	0.0	1.0	1.047198748680135	4.58257569495584	4.700704757718489
42.0	43.0	1.0	0.0	0.0	-2.094397980070719	-1.7320508075104184	1.423051942271884e-05	0.0	1.0	2.094397980070719	1.7320508075688774	2.717812152987088
42.0	44.0	1.0	0.0	0.0	1.047198748680135	-3.464101615020837	2.846103884543768e-05	0.0	1.0	1.047198748680135	3.464101615137755	3.618925975926731
42.0	45.0	1.0	0.0	0.0	1.047198748680135	-5.196152422531256	4.2691558268156524e-05	0.0	1.0	1.047198748680135	5.196152422706633	5.30062498383325
43.0	15.0	1.0	-0.0	-0.0	-3.1415885784287325	-5.196168437582681	-2.9999722612500204	0.0	1.0	3.1415885784287325	6.000000000000001	6.772708379674551
43.0	21.0	1.0	0.0	0.0	-2.094392990444708	-4.330135026335538	-1.4999768843892658	0.0	1.0	2.094392990444708	4.58257569495584	5.038499975034626
43.0	22.0	1.0	0.0	0.0	-1.0472016800621569	-3.464117630038483	-2.999981507485765	0.0	1.0	1.0472016800621569	4.58257569495584	4.700705410757518
43.0	23.0	1.0	0.0	0.0	-2.094392990444708	-2.5981002337414285	-4.499986130582263	0.0	1.0	2.094392990444708	5.196152422706631	5.602363965186832
43.0	28.0	1.0	0.0	0.0	0.0	-3.4641016150883956	1.8492471488773532e-05	0.0	1.0	0.0	3.4641016151377553	3.4641016151377553
43.0	29.0	1.0	-0.0	-0.0	-3.1415885784287325	-2.5980842187913407	-1.4999861306250102	0.0	1.0	3.1415885784287325	3.0000000000000004	4.34391284398224
43.0	30.0	1.0	0.0	0.0	0.0	-1.732066822494286	-2.999990753721509	0.0	1.0	0.0	3.4641016151377544	3.4641016151377544
43.0	31.0	1.0	0.0	0.0	0.0	-0.8660494261972309	-4.499995376818008	0.0	1.0	0.0	4.58257569495584	4.58257569495584
43.0	32.0	1.0	0.0	0.0	2.094397980070719	-3.202990017614482e-05	-5.9999999999145075	0.0	1.0	2.094397980070719	6.000000000000001	6.355037600118847
43.0	35.0	1.0	0.0	0.0	-1.0472016800621569	-1.7320508075441978	9.246235744386766e-06	0.0	1.0	1.0472016800621569	1.7320508075688776	2.0240136755281584
43.0	36.0	1.0	0.0	0.0	1.0471973350537351	-0.8660334112471428	-1.4999953768607548	0.0	1.0	1.0471973350537351	1.7320508075688776	2.0240114274735816
43.0	37.0	1.0	-0.0	-0.0	-3.1415885784287325	-1.6014950088294455e-05	-2.9999999999572533	0.0	1.0	3.1415885784287325	3.0	4.343912843982239
43.0	38.0	1.0	-0.0	-0.0	-3.1415885784287325	0.8660013813469662	-4.500004623053752	0.0	1.0	3.1415885784287325	4.58257569495584	5.556039848319473
43.0	42.0	1.0	0.0	0.0	2.094397980070719	-0.8660173962970548	1.500004623096499	0.0	1.0	2.094397980070719	1.7320508075688772	2.7178121529870873
43.0	44.0	1.0	-0.0	-0.0	-3.1415885784287325	0.8660173962970548	-1.500004623096499	0.0	1.0	3.1415885784287325	1.7320508075688772	3.5874195177193684
43.0	45.0	1.0	-0.0	-0.0	-3.1415885784287325	1.7320347925941098	-3.0000092461929984	0.0	1.0	3.1415885784287325	3.4641016151377553	4.676492146482646
43.0	46.0	1.0	0.0	0.0	0.0	2.5980521888911645	-4.500013869289497	0.0	1.0	0.0	5.196152422706632	5.196152422706632
44.0	16.0	1.0	-0.0	-0.0	3.1415885784287325	5.1961806629096765	2.9999510860018286	0.0	1.0	3.1415885784287325	5.999999999999999	6.772708379674549
44.0	21.0	1.0	-0.0	0.0	1.0471955879840242	5.196152422476406	-4.891386525107677e-05	0.0	1.0	1.0471955879840242	5.196152422706631	5.300624359402692
44.0	22.0	1.0	-0.0	-0.0	2.0943868983665754	4.330141138946973	1.499959238379164	0.0	0.9999843314249215	2.0943868983665754	4.582575694955839	5.038497442695546
44.0	23.0	1.0	-0.0	0.0	1.0471955879840242	3.464129855417541	2.9999673906235786	0.0	1.0	1.0471955879840242	4.58257569495584	4.7007040535959295
44.0	24.0	1.0	0.0	0.0	-2.094399393697119	2.598118571888108	4.499975542867993	0.0	1.0	2.094399393697119	5.196152422706631	5.602366358987856
44.0	28.0	1.0	-0.0	-0.0	3.1415885784287325	4.330112898513704	-1.500040761487915	0.0	1.0	3.1415885784287325	4.58257569495584	5.556039848319473
44.0	29.0	1.0	0.0	0.0	0.0	3.464101614984271	-3.260924350034777e-05	0.0	1.0	0.0	3.464101615137754	3.464101615137754
44.0	30.0	1.0	-0.0	-0.0	3.1415885784287325	2.5980903314548383	1.4999755430009143	0.0	1.0	3.1415885784287325	2.9999999999999996	4.343912843982239
44.0	31.0	1.0	-0.0	-0.0	3.1415885784287325	1.7320790479254051	2.999983695245329	0.0	1.0	3.1415885784287325	3.464101615137754	4.676492146482645
44.0	32.0	1.0	0.0	0.0	-1.047198748680135	0.8660677643959724	4.499991847489744	0.0	1.0	1.047198748680135	4.582575694955839	4.700704757718488
44.0	33.0	1.0	-0.0	-0.0	2.0943868983665754	5.648086653975426e-05	5.999999999734158	0.0	0.9999843314249215	2.0943868983665754	5.999999999999999	6.35503394798561
44.0	35.0	1.0	-0.0	-0.0	2.0943868983665754	2.5980620910215686	-1.5000244568661651	0.0	0.9999843314249215	2.0943868983665754	3.0	3.658750672025844
44.0	36.0	1.0	0.0	0.0	-2.094399393697119	1.7320508074921355	-1.6304621750062864e-05	0.0	1.0	2.094399393697119	1.732050807568877	2.7178132423547536
44.0	37.0	1.0	0.0	0.0	0.0	0.8660395239627028	1.4999918476226644	0.0	1.0	0.0	1.732050807568877	1.732050807568877
44.0	38.0	1.0	0.0	0.0	0.0	2.8240433269655085e-05	2.9999999998670797	0.0	1.0	0.0	3.0	3.0
44.0	39.0	1.0	-0.0	0.0	1.0471955879840242	-0.8659830430961628	4.500008152111493	0.0	1.0	1.0471955879840242	4.582575694955839	4.700704053595929
44.0	42.0	1.0	0.0	0.0	-1.047198748680135	1.7320225670588658	-3.0000163044888293	0.0	1.0	1.047198748680135	3.464101615137754	3.61892597592673
44.0	43.0	1.0	-0.0	-0.0	3.1415885784287325	0.8660112835294329	-1.5000081522444146	0.0	1.0	3.1415885784287325	1.732050807568877	3.587419517719368
44.0	45.0	1.0	0.0	0.0	0.0	-0.8660112835294331	1.500008152244415	0.0	1.0	0.0	1.7320508075688776	1.7320508075688776
44.0	46.0	1.0	-0.0	-0.0	3.1415885784287325	-1.7320225670588658	3.0000163044888293	0.0	1.0	3.1415885784287325	3.464101615137754	4.676492146482645
44.0	47.0	1.0	0.0	0.0	-1.047198748680135	-2.5980338505882985	4.500024456733244	0.0	1.0	1.047198748680135	5.19615242270663	5.300624983833248
45.0	17.0	1.0	-0.0	-0.0	3.1415885784287325	5.1961806629096765	2.9999510860018286	0.0	1.0	3.1415885784287325	5.999999999999999	6.772708379674549
45.0	22.0	1.0	-0.0	-0.0	2.0943868983665754	5.196152422476406	-4.891386525107677e-05	0.0	0.9999843314249215	2.0943868983665754	5.196152422706631	5.602361687721488
45.0	23.0	1.0	-0.0	0.0	1.0471955879840242	4.330141138946974	1.4999592383791633	0.0	1.0	1.0471955879840242	4.58257569495584	4.7007040535959295
45.0	24.0	1.0	0.0	0.0	-2.094399393697119	3.464129855417541	2.9999673906235786	0.0	1.0	2.094399393697119	4.58257569495584	5.038502636728382
45.0	25.0	1.0	-0.0	-0.0	2.0943868983665754	2.598118571888108	4.499975542867993	0.0	0.9999843314249215	2.0943868983665754	5.196152422706631	5.602361687721488
45.0	28.0	1.0	-0.0	-0.0	3.1415885784287325	5.196124182043137	-3.0000489137323303	0.0	1.0	3.1415885784287325	6.0	6.772708379674549
45.0	29.0	1.0	0.0	0.0	0.0	4.330112898513704	-1.5000407614879154	0.0	1.0	0.0	4.58257569495584	4.58257569495584
45.0	30.0	1.0	-0.0	-0.0	3.1415885784287325	3.4641016149842714	-3.260924350079186e-05	0.0	1.0	3.1415885784287325	3.4641016151377544	4.676492146482646
45.0	31.0	1.0	-0.0	-0.0	3.1415885784287325	2.5980903314548383	1.4999755430009143	0.0	1.0	3.1415885784287325	2.9999999999999996	4.343912843982239
45.0	32.0	1.0	0.0	0.0	-1.047198748680135	1.7320790479254056	2.9999836952453287	0.0	1.0	1.047198748680135	3.464101615137754	3.61892597592673
45.0	33.0	1.0	-0.0	-0.0	2.0943868983665754	0.8660677643959729	4.499991847489743	0.0	0.9999843314249215	2.0943868983665754	4.582575694955839	5.038497442695546
45.0	34.0	1.0	-0.0	0.0	1.0471955879840242	5.648086653931017e-05	5.999999999734159	0.0	1.0	1.0471955879840242	6.0	6.090699352249559
45.0	35.0	1.0	-0.0	-0.0	2.0943868983665754	3.4640733745510017	-3.0000326091105802	0.0	0.9999843314249215	2.0943868983665754	4.58257569495584	5.0384974426955464
45.0	36.0	1.0	0.0	0.0	-2.094399393697119	2.5980620910215686	-1.5000244568661651	0.0	1.0	2.094399393697119	3.0	3.6587578247704315
45.0	37.0	1.0	0.0	0.0	0.0	1.732050807492136	-1.630462175084002e-05	0.0	1.0	0.0	1.7320508075688776	1.7320508075688776
45.0	38.0	1.0	0.0	0.0	0.0	0.8660395239627028	1.4999918476226644	0.0	1.0	0.0	1.732050807568877	1.732050807568877
45.0	39.0	1.0	-0.0	0.0	1.0471955879840242	2.8240433270099174e-05	2.9999999998670788	0.0	1.0	1.0471955879840242	2.999999999999999	3.1775176788639903
45.0	40.0	1.0	0.0	0.0	0.0	-0.8659830430961628	4.500008152111493	0.0	1.0	0.0	4.582575694955839	4.582575694955839
45.0	42.0	1.0	0.0	0.0	-1.047198748680135	2.598033850588299	-4.500024456733245	0.0	1.0	1.047198748680135	5.196152422706632	5.3006249838332495
45.0	43.0	1.0	-0.0	-0.0	3.1415885784287325	1.732022567058866	-3.0000163044888297	0.0	1.0	3.1415885784287325	3.4641016151377544	4.676492146482646
45.0	44.0	1.0	0.0	0.0	0.0	0.8660112835294331	-1.500008152244415	0.0	1.0	0.0	1.7320508075688776	1.7320508075688776
45.0	46.0	1.0	-0.0	-0.0	3.1415885784287325	-0.8660112835294327	1.5000081522444144	0.0	1.0	3.1415885784287325	1.7320508075688767	3.587419517719368
45.0	47.0	1.0	0.0	0.0	-1.047198748680135	-1.7320225670588654	3.000016304488829	0.0	1.0	1.047198748680135	3.4641016151377535	3.61892597592673
45.0	48.0	1.0	0.0	0.0	-2.094399393697119	-2.598033850588299	4.500024456733245	0.0	1.0	2.094399393697119	5.196152422706632	5.602366358987857
46.0	18.0	1.0	0.0	0.0	2.094397980070719	-5.196168437582681	-2.9999722612500204	0.0	1.0	2.094397980070719	6.000000000000001	6.355037600118847
46.0	23.0	1.0	0.0	0.0	-2.094392990444708	-5.196152422632593	2.7738707233382343e-05	0.0	1.0	2.094392990444708	5.196152422706631	5.602363965186832
46.0	24.0	1.0	0.0	0.0	1.0471973350537351	-4.330135026335538	-1.499976884389266	0.0	1.0	1.0471973350537351	4.58257569495584	4.700704442798297
46.0	25.0	1.0	0.0	0.0	-1.0472016800621569	-3.4641176300384835	-2.9999815074857645	0.0	1.0	1.0472016800621569	4.58257569495584	4.700705410757518
46.0	26.0	1.0	0.0	0.0	0.0	-2.5981002337414285	-4.499986130582264	0.0	1.0	0.0	5.196152422706632	5.196152422706632
46.0	29.0	1.0	-0.0	-0.0	-3.1415885784287325	-5.196136407682506	3.000027738664487	0.0	1.0	3.1415885784287325	6.000000000000001	6.772708379674551
46.0	30.0	1.0	0.0	0.0	0.0	-4.330119011385451	1.5000231155679877	0.0	1.0	0.0	4.582575694955841	4.582575694955841
46.0	31.0	1.0	0.0	0.0	0.0	-3.464101615088395	1.8492471488329443e-05	0.0	1.0	0.0	3.4641016151377544	3.4641016151377544
46.0	32.0	1.0	0.0	0.0	2.094397980070719	-2.5980842187913407	-1.4999861306250102	0.0	1.0	2.094397980070719	3.0000000000000004	3.658757015562022
46.0	33.0	1.0	0.0	0.0	-1.0472016800621569	-1.7320668224942861	-2.9999907537215087	0.0	1.0	1.0472016800621569	3.4641016151377544	3.6189268241738466
46.0	34.0	1.0	0.0	0.0	-2.094392990444708	-0.8660494261972307	-4.499995376818008	0.0	1.0	2.094392990444708	4.58257569495584	5.038499975034626
46.0	36.0	1.0	0.0	0.0	1.0471973350537351	-3.464085600138307	3.000018492428742	0.0	1.0	1.0471973350537351	4.58257569495584	4.700704442798297
46.0	37.0	1.0	-0.0	-0.0	-3.1415885784287325	-2.598068203841253	1.5000138693322436	0.0	1.0	3.1415885784287325	3.0000000000000004	4.34391284398224
46.0	38.0	1.0	-0.0	-0.0	-3.1415885784287325	-1.7320508075441976	9.246235744164721e-06	0.0	1.0	3.1415885784287325	1.7320508075688772	3.5874195177193684
46.0	39.0	1.0	0.0	0.0	-2.094392990444708	-0.8660334112471431	-1.4999953768607543	0.0	1.0	2.094392990444708	1.7320508075688772	2.7178083078877964
46.0	40.0	1.0	-0.0	-0.0	-3.1415885784287325	-1.601495008807241e-05	-2.9999999999572537	0.0	1.0	3.1415885784287325	3.0000000000000004	4.34391284398224
46.0	41.0	1.0	0.0	0.0	0.0	0.8660013813469671	-4.500004623053753	0.0	1.0	0.0	4.582575694955841	4.582575694955841
46.0	43.0	1.0	0.0	0.0	0.0	-2.5980521888911645	4.500013869289497	0.0	1.0	0.0	5.196152422706632	5.196152422706632
46.0	44.0	1.0	-0.0	-0.0	-3.1415885784287325	-1.7320347925941095	3.000009246192998	0.0	1.0	3.1415885784287325	3.4641016151377544	4.676492146482646
46.0	45.0	1.0	-0.0	-0.0	-3.1415885784287325	-0.8660173962970545	1.5000046230964985	0.0	1.0	3.1415885784287325	1.7320508075688767	3.587419517719368
46.0	47.0	1.0	0.0	0.0	2.094397980070719	0.8660173962970545	-1.5000046230964985	0.0	1.0	2.094397980070719	1.7320508075688767	2.7178121529870873
46.0	48.0	1.0	0.0	0.0	1.0471973350537351	1.73203479259411	-3.0000092461929984	0.0	1.0	1.0471973350537351	3.4641016151377553	3.618925566869765
47.0	19.0	1.0	0.0	0.0	1.047198748680135	4.9295965316489525e-05	5.999999999797493	0.0	1.0	1.047198748680135	6.000000000000001	6.090699895680073
47.0	24.0	1.0	0.0	0.0	-1.0472006450169837	2.5981131832396143	4.499978654068985	0.0	1.0	1.0472006450169837	5.196152422706631	5.300625358476487
47.0	25.0	1.0	-0.0	-0.0	3.1415856470467105	0.8660623757291963	4.4999928845884085	0.0	0.9999866184617361	3.1415856470467105	4.582575694955841	5.556038190809158
47.0	26.0	1.0	0.0	0.0	-2.094397980070719	-0.8659884317812225	4.500007115107831	0.0	1.0	2.094397980070719	4.582575694955841	5.038502049113835
47.0	27.0	1.0	0.0	0.0	-2.094397980070719	-2.5980392392916425	4.500021345627254	0.0	1.0	2.094397980070719	5.196152422706634	5.602365830515206
47.0	30.0	1.0	0.0	0.0	-2.094397980070719	5.196177070513913	2.9999573083404782	0.0	1.0	2.094397980070719	6.0	6.355037600118846
47.0	31.0	1.0	0.0	0.0	-2.094397980070719	3.4641262630034944	2.999971538859901	0.0	1.0	2.094397980070719	4.58257569495584	5.038502049113834
47.0	32.0	1.0	0.0	0.0	0.0	1.7320754554930762	2.9999857693793235	0.0	1.0	0.0	3.4641016151377544	3.4641016151377544
47.0	33.0	1.0	-0.0	-0.0	3.1415856470467105	2.4647982658244763e-05	2.9999999998987463	0.0	0.9999866184617361	3.1415856470467105	3.0000000000000004	4.343910723959449
47.0	34.0	1.0	-0.0	0.0	2.094394336664159	-1.7320261595277615	3.000014230418169	0.0	1.0	2.094394336664159	3.4641016151377557	4.048022682427917
47.0	37.0	1.0	0.0	0.0	1.047198748680135	4.330139342767374	1.4999644236508163	0.0	1.0	1.047198748680135	4.582575694955839	4.700704757718488
47.0	38.0	1.0	0.0	0.0	1.047198748680135	2.5980885352569563	1.4999786541702391	0.0	1.0	1.047198748680135	2.9999999999999996	3.177518720517196
47.0	39.0	1.0	-0.0	0.0	2.094394336664159	0.8660377277465381	1.4999928846896617	0.0	1.0	2.094394336664159	1.7320508075688772	2.717809345309362
47.0	40.0	1.0	0.0	0.0	1.047198748680135	-0.8660130797638808	1.5000071152090846	0.0	1.0	1.047198748680135	1.7320508075688779	2.02401215886596
47.0	41.0	1.0	0.0	0.0	-2.094397980070719	-2.5980638872743005	1.5000213457285072	0.0	1.0	2.094397980070719	3.0000000000000018	3.658757015562023
47.0	44.0	1.0	0.0	0.0	1.047198748680135	5.196152422531255	-4.269155826815652e-05	0.0	1.0	1.047198748680135	5.196152422706632	5.3006249838332495
47.0	45.0	1.0	0.0	0.0	1.047198748680135	3.464101615020836	-2.8461038845437674e-05	0.0	1.0	1.047198748680135	3.464101615137754	3.61892597592673
47.0	46.0	1.0	0.0	0.0	-2.094397980070719	1.732050807510418	-1.4230519422718837e-05	0.0	1.0	2.094397980070719	1.732050807568877	2.7178121529870873
47.0	48.0	1.0	0.0	0.0	-1.0472006450169837	-1.7320508075104197	1.4230519422718852e-05	0.0	1.0	1.0472006450169837	1.7320508075688787	2.02401314000774
48.0	20.0	1.0	0.0	0.0	-3.1415903254984436	-5.196137056116967	3.0000266155566186	0.0	1.0	3.1415903254984436	6.0	6.7727091900705005
48.0	25.0	1.0	0.0	0.0	-2.094399015115892	-2.598053161536983	4.500013307738955	0.0	1.0	2.094399015115892	5.196152422706633	5.602366217458337
48.0	26.0	1.0	0.0	0.0	-1.0471973350537351	-3.464086248570811	3.0000177436912945	0.0	1.0	1.0471973350537351	4.58257569495584	4.700704442798297
48.0	27.0	1.0	0.0	0.0	-1.0471973350537351	-4.330119335604639	1.5000221796436333	0.0	1.0	1.0471973350537351	4.58257569495584	4.700704442798297
48.0	31.0	1.0	0.0	0.0	-1.0471973350537351	3.073304299983093e-05	5.9999999999212905	0.0	1.0	1.0471973350537351	6.000000000000001	6.090699652629709
48.0	32.0	1.0	0.0	0.0	1.0472006450169837	-0.8660023539908277	4.50000443587363	0.0	1.0	1.0472006450169837	4.582575694955841	4.700705180174991
48.0	33.0	1.0	0.0	0.0	-2.094399015115892	-1.7320354410246552	3.0000088718259708	0.0	1.0	2.094399015115892	3.4641016151377553	4.0480251030000325
48.0	34.0	1.0	0.0	0.0	-3.1415903254984436	-2.5980685280584837	1.5000133077783093	0.0	1.0	3.1415903254984436	3.0	4.343914107491701
48.0	38.0	1.0	0.0	0.0	2.094399393697119	0.8660484535553281	4.499995564008305	0.0	1.0	2.094399393697119	4.58257569495584	5.038502636728382
48.0	39.0	1.0	0.0	0.0	-3.1415903254984436	1.5366521500359553e-05	2.9999999999606457	0.0	1.0	3.1415903254984436	3.0000000000000004	4.343914107491701
48.0	40.0	1.0	0.0	0.0	2.094399393697119	-0.8660177205123276	1.5000044359129854	0.0	1.0	2.094399393697119	1.7320508075688776	2.717813242354754
48.0	41.0	1.0	0.0	0.0	-1.0471973350537351	-1.732050807546156	8.871865324056039e-06	0.0	1.0	1.0471973350537351	1.7320508075688776	2.0240114274735816
48.0	45.0	1.0	0.0	0.0	2.094399393697119	2.5980992611014835	4.499986692142981	0.0	1.0	2.094399393697119	5.196152422706632	5.602366358987857
48.0	46.0	1.0	0.0	0.0	-1.0471973350537351	1.732066174067656	2.999991128095321	0.0	1.0	1.0471973350537351	3.4641016151377553	3.618925566869765
48.0	47.0	1.0	0.0	0.0	1.0472006450169837	0.8660330870338284	1.4999955640476612	0.0	1.0	1.0472006450169837	1.7320508075688785	2.02401314000774

## Sheet: Figure 3f
Column1	Column2	Column3	Column4
VLP	#True positives	#False negatives	#False positives
0	518	3	0
1	514	1	0
2	555	75	0
3	687	0	0
4	580	0	0
5	363	10	0
6	407	9	0
7	423	22	0
8	322	95	0
9	139	300	0
10	319	55	0
11	219	287	0
12	220	185	0
13	253	55	0
14	94	6	0
15	264	17	0
16	289	113	0
17	472	75	0
18	558	1	0
19	664	2	0
20	529	55	0
21	283	10	0
22	196	7	0
23	624	2	0
24	522	58	0
25	606	5	0
26	646	35	0
27	403	183	0
28	610	6	0
29	595	0	0
30	530	0	0
31	244	60	0

## Sheet: Figure 4c
Column1	Column2	Column3	Column4
Capsid	#Found pentamers	Total number of pentamers	#Falsely labeled
0	0	1	1
1	5	9	3
2	0	2	0
3	9	11	2
4	4	4	0
5	6	8	0
6	4	4	2
7	2	2	0
8	7	10	0
9	3	6	2
10	6	8	1

## Sheet: Figure 4d raw data
Column1	Column2	Column3	Column4	Column5	Column6	Column7	Column8	Column9
C2 angular scores	C3 angular scores	C4 angular scores	C5 angular scores	C6 angular scores	C7 angular scores	C8 angular scores	C9 angular scores	C10 angular scores
0.8874357435438369	0.8311536153157547	0.7748714870876738	0.7185893588595913	0.6623072306315094	0.6060251024034278	0.5497429741753477	0.49346084594726425	0.4371787177191825
0.7610375298394098	0.6415562947591142	0.5220750596788195	0.4025938245985239	0.2831125895182286	0.16363135443793342	0.044150119357638906	0.0753311157226546	0.19481235080294979
0.1550007290310328	0.2674989064534502	0.6899985419379344	0.8875018225775803	0.4650021870930977	0.04250255160861416	0.37999708387586884	0.8024967193603486	0.7750036451551605
0.5147452884250217	0.27211793263753226	0.029490576850043304	0.2131367789374452	0.4557641347249335	0.6983914905124201	0.941018846299894	0.816353797912588	0.5737264421251057
0.9717570834689674	0.9576356252034463	0.9435141669379316	0.9293927086724105	0.9152712504068925	0.9011497921413747	0.8870283338758631	0.8729068756103389	0.858785417344821
0.547613355848524	0.32142003377278594	0.095226711697048	0.13096661037868929	0.35715993245442734	0.5833532545301645	0.8095465766059016	0.9642601013183079	0.7380667792426148
0.5954918119642468	0.6067622820536291	0.19098362392849333	0.9887295299105833	0.2135245641072584	0.5842213418748626	0.61803275214301	0.17971315383910758	0.9774590598211665
0.42426448398166206	0.8636032740275059	0.15147103203667545	0.5606612099541551	0.727206548055012	0.015074306064181697	0.6970579359266459	0.590809822082518	0.12132241990831028
0.6498903910319009	0.5251644134521478	0.299780782063802	0.8752740224202451	0.05032882690429563	0.7746163686116516	0.4004384358723936	0.4245067596435519	0.7505480448404901
0.1752404954698349	0.23713925679524706	0.6495190090603291	0.938101238674583	0.5257214864095042	0.11334173414442139	0.29903801812065833	0.7114177703857381	0.8762024773491658
0.6517925686306425	0.5223111470540355	0.3035851372612851	0.8705185784233911	0.04462229410807095	0.7812739902072467	0.3928297254774279	0.433066558837888	0.7410371568467823
0.16247016059027763	0.743705240885416	0.6750596788194443	0.09382459852430536	0.487410481770832	0.9313544379340097	0.3501193576388887	0.23111572265624702	0.8123508029513815
0.8652698940700952	0.7979048411051424	0.7305397881401905	0.6631747351752382	0.5958096822102847	0.5284446292453322	0.46107957628037965	0.3937145233154271	0.32634947035047623
0.20817294650607632	0.8122594197591145	0.5836541069878469	0.020432366265190627	0.6245188395182291	0.7713946872287306	0.16730821397569373	0.43677825927734204	0.9591352674696231
0.6039141125149197	0.4058711687723793	0.20782822502983944	0.009785281287298941	0.18825766245523967	0.3863006061977796	0.5843435499403173	0.7823864936828515	0.980429437425325
0.037369198269314174	0.44394620259602824	0.9252616034613689	0.5934229956732845	0.11210759480794219	0.3692078060573999	0.8505232069227378	0.668161392211909	0.18684599134656898
0.7115399678548175	0.4326900482177729	0.4230799357096351	0.721150080362954	0.13461990356445264	0.9903898874917948	0.15384012858072804	0.7019298553466744	0.44230016072590816
0.07137663099500857	0.6070649464925126	0.8572467380099824	0.3215584225124779	0.21412989298502527	0.7498182084825287	0.7144934760199648	0.17880516052245954	0.35688315497504164
0.38766170077853734	0.08149255116780574	0.22467659844292498	0.5308457480536561	0.8370148976643875	0.8568159527248765	0.5506468031141487	0.244477653503415	0.06169149610731228
0.9276144239637583	0.10857836405436172	0.8552288479275164	0.18096394009060313	0.7828432718912746	0.25334951612684364	0.7104576958550304	0.3257350921630834	0.638072119818788
0.7935808287726505	0.3096287568410234	0.587161657545301	0.5160479280683725	0.3807424863179515	0.7224670992957194	0.17432331509060206	0.9288862705230616	0.03209585613674493
0.8046427090962727	0.29303593635559033	0.6092854181925452	0.4883932272593171	0.4139281272888178	0.6837505181630422	0.21857083638508945	0.8791078090667677	0.023213545481363007
0.29658545388115765	0.9448781808217359	0.40682909223768415	0.241463634702894	0.8897563616434682	0.4619509114159467	0.1863418155246297	0.8346345424652022	0.5170727305942078
0.8208206494649246	0.26876902580261197	0.6416412989298492	0.4479483763376866	0.46246194839477306	0.6271277268727602	0.28328259785969845	0.806307077407828	0.10410324732462306
0.6944994502597384	0.5417491753896073	0.38899890051947683	0.23624862564934523	0.08349835077921464	0.06925192409091396	0.22200219896104478	0.3747524738311735	0.5275027487013022
0.5588281419542102	0.6617577870686845	0.11765628390842031	0.8970703548855228	0.323515574137369	0.45589849683973505	0.7646874321831568	0.014726638793944202	0.7941407097710454
0.4100982666015627	0.8848526000976555	0.17980346679687453	0.5252456665039069	0.7697052001953111	0.06465606689453052	0.6403930664062507	0.654557800292964	0.05049133300781261
0.26170891655816	0.10743662516275987	0.4765821668836805	0.8457277086046012	0.7851267496744789	0.41598120795355953	0.04683566623263935	0.32230987548828005	0.6914554172092024
0.7403123643663195	0.610468546549479	0.48062472873263906	0.35078091091579877	0.22093709309895793	0.09109327528211764	0.03875054253472099	0.16859436035156028	0.2984381781683998
0.6150576273600261	0.42258644104003884	0.23011525472005212	0.03764406840006507	0.15482711791992065	0.34729830423990793	0.5397694905598932	0.7322406768798772	0.9247118631998489
0.24251980251736116	0.8637797037760414	0.5149603949652775	0.10629950629340246	0.7275594075520828	0.6511806911892338	0.029920789930555025	0.5913391113281198	0.7874009874131883
0.42386449178059904	0.1357967376708985	0.1522710164388017	0.440338770548502	0.7284065246582018	0.9835257212320492	0.695457967122394	0.4073902130126925	0.11932245890299409
0.36059688991970484	0.9591046651204417	0.27880622016059	0.40149222479926205	0.9182093302408835	0.23791088528103255	0.44238755967881904	0.8773139953613251	0.19701555040147445
0.2986097547743054	0.05208536783854112	0.4027804904513883	0.7534756130642342	0.8958292643229151	0.5451341417100684	0.19443901909722205	0.15625610351562336	0.5069512261284683
0.15539419386121933	0.733091290791829	0.6892116122775603	0.11151451534695056	0.466182581583658	0.9561203214857007	0.3784232245551207	0.19927387237548588	0.7769709693060906
0.34861503177218944	0.9770774523417128	0.30276993645562056	0.37153757943047316	0.9541549046834257	0.2798473887973356	0.394460127088757	0.9312323570251253	0.25692484113905045
0.3032818052503796	0.9549227078755679	0.39343638949923965	0.25820451312594905	0.9098454157511358	0.4385136816236692	0.2131272210015187	0.8647681236266969	0.483590973748098
0.3166778776380751	0.024983183542886755	0.36664424472384927	0.7083053059048104	0.9500336329142116	0.6083725717332615	0.2667115105522998	0.07494955062866004	0.4166106118096209
0.9726076126098614	0.041088581085204634	0.9452152252197228	0.06848096847534113	0.9178228378295792	0.09587335586547763	0.8904304504394389	0.12326574325561379	0.8630380630493069
0.22525187598334417	0.16212218602498318	0.5494962480333114	0.9368703100416377	0.6757556279500312	0.2883815659417043	0.09899249606662286	0.486366558074948	0.8737406200832754
0.32695715162489136	0.9904357274373341	0.34608569675021683	0.31739287906222813	0.9808714548746682	0.3556499693128796	0.30782860649956456	0.9713071823120023	0.3652142418755414
0.24406509399414056	0.8660976409912107	0.5118698120117184	0.11016273498535123	0.7321952819824213	0.645772171020508	0.023739624023436767	0.5982929229736296	0.7796745300292907
0.31913175847795283	0.021302362283070364	0.3617364830440942	0.7021706038051176	0.9573952754338495	0.6169611546728329	0.27652703391181044	0.06390708684921176	0.4043412076102352
0.3190416547987194	0.9785624821980756	0.3619166904025606	0.29760413699679855	0.9571249643961512	0.38335420820448096	0.2761666191948774	0.9356874465942269	0.40479172600639957
0.3186300638649199	0.9779450957973806	0.36273987227016	0.2965751596622994	0.9558901915947612	0.3847947764727797	0.2745202554596792	0.9338352873921281	0.4068496806754006
0.9835661295387492	0.02465080569187783	0.9671322590774984	0.04108467615313005	0.9506983886162477	0.05751854661438183	0.9342645181549969	0.07395241707563338	0.9178306476937461
0.9916235880719276	0.012564617892105834	0.9832471761438553	0.020941029820177093	0.974870764215783	0.02931744174824702	0.9664943522877106	0.037693853676318057	0.9581179403596114
0.36960333287715896	0.05440499931573839	0.26079333424568163	0.575991667807102	0.8911900013685218	0.7936116650700539	0.47841333150863574	0.16321499794721417	0.15198333561420396
0.3186300638649199	0.9779450957973806	0.36273987227016	0.2965751596622994	0.9558901915947612	0.3847947764727797	0.2745202554596792	0.9338352873921281	0.4068496806754006
0.28938446044921873	0.06592330932617163	0.42123107910156266	0.776538848876954	0.8681533813476559	0.5128456115722648	0.15753784179687513	0.19776992797851423	0.553077697753908
0.37137366400824634	0.05706049601236929	0.257252671983507	0.5715658399793835	0.8858790079752574	0.7998078240288607	0.48549465603298436	0.17118148803710642	0.14313167995876708
0.9511805216471347	0.07322921752929656	0.9023610432942695	0.1220486958821615	0.8535415649414043	0.17086817423502543	0.804722086588539	0.21968765258788947	0.7559026082356739
0.31176660325792094	0.03235009511311804	0.3764667934841578	0.7205834918551963	0.9352998097737596	0.5911831114027213	0.24706641303168309	0.09705028533935434	0.44116698371039254
0.3623521592881943	0.9564717610677035	0.2752956814236108	0.4058803982204855	0.912943522135407	0.23176744249131898	0.44940863715277524	0.8694152832031106	0.18823920355902557
0.3075018564860025	0.9612527847290023	0.3849962870279947	0.2687546412150055	0.9225055694580047	0.42374350229898905	0.2300074259440088	0.8837583541869991	0.46249071756998406
0.9553720050387904	0.06694199244181298	0.9107440100775808	0.1115699874030216	0.8661160151163712	0.15619798236423055	0.8214880201551575	0.20082597732543817	0.7768600251939519
0.9415054321289055	0.9122581481933582	0.883010864257811	0.8537635803222617	0.8245162963867164	0.7952690124511664	0.7660217285156219	0.7367744445800746	0.7075271606445235
0.19841139051649304	0.20238291422525978	0.6031772189670135	0.9960284762910869	0.5952341715494771	0.1944398668077253	0.20635443793402697	0.6071487426757742	0.9920569525821737
0.22460649278428801	0.16309026082356737	0.5507870144314231	0.9384837680392697	0.6738194783528628	0.28612272474500755	0.10157402886284606	0.48927078247070055	0.8769675360785394
0.30074513753255194	0.048882293701171364	0.39850972493489545	0.7481371561686174	0.9022354125976461	0.5526079813639295	0.20298055013020677	0.1466468811035122	0.49627431233723485
0.9528250800238711	0.9292376200358052	0.9056501600477422	0.8820627000596755	0.8584752400716105	0.834887780083549	0.8113003200954807	0.7877128601074115	0.7641254001193509
0.4218632168240015	0.1327948252360025	0.1562735663519964	0.4453419579399951	0.7344103495279934	0.9765212588839807	0.6874528672960041	0.39838447570800495	0.1093160841200077
0.9923246171739362	0.9884869257608955	0.9846492343478606	0.9808115429348258	0.9769738515217908	0.973136160108756	0.9692984686957211	0.9654607772826599	0.9616230858696514
0.3864083607991534	0.9203874588012692	0.22718327840169272	0.4660209019978836	0.8407749176025383	0.147570737202962	0.5456334431966128	0.7611623764038075	0.06795819600423147
0.29872402615017346	0.94808603922526	0.4025519476996525	0.24681006537543337	0.89617207845052	0.45446590847439106	0.19489610460069395	0.8442581176757742	0.5063798692491307
0.3321226331922743	0.9981839497883855	0.33575473361545094	0.3303065829806855	0.9963678995767711	0.33757078382703876	0.3284905327690978	0.9945518493651566	0.3393868340386249
0.9415054321289055	0.9122581481933582	0.883010864257811	0.8537635803222617	0.8245162963867164	0.7952690124511664	0.7660217285156219	0.7367744445800746	0.7075271606445235
0.8757754855685763	0.813663228352864	0.7515509711371526	0.6894387139214391	0.627326456705728	0.565214199490016	0.5031019422743039	0.44098968505859193	0.37887742784287803
0.4187001758151583	0.8719497362772615	0.16259964836968333	0.546750439537895	0.7438994725545228	0.03454938464694557	0.6748007032606311	0.6158492088317842	0.09350087907579019
0.9948617935180694	0.007707309722900013	0.9897235870361387	0.012845516204833096	0.9845853805541818	0.0179837226867664	0.9794471740722424	0.023121929168699373	0.9743089675903029
0.34861503177218944	0.9770774523417128	0.30276993645562056	0.37153757943047316	0.9541549046834257	0.2798473887973356	0.394460127088757	0.9312323570251253	0.25692484113905045
0.24824456108940973	0.12763315836588485	0.5035108778211801	0.879388597276475	0.7447336832682294	0.3688559638129336	0.0070217556423600724	0.38289947509765376	0.75877719455295
0.9680628458658859	0.04790573120117125	0.9361256917317717	0.07984288533528572	0.9041885375976577	0.11178003946940007	0.8722513834635379	0.1437171936035142	0.8403142293294225
0.39867193433973525	0.09800790150960292	0.20265613132052906	0.5033201641506604	0.8039841969807924	0.8953517701890696	0.5946877373589383	0.29402370452880566	0.006640328301320775
0.5340223100450303	0.6989665349324535	0.06804462009006051	0.8350557751125738	0.39793306986490706	0.3690780851576043	0.8639107598198742	0.0968996047973607	0.6701115502251476
0.2877300686306422	0.9315951029459616	0.424539862738715	0.21932517157660525	0.8631902058919232	0.49294475979274976	0.15092027452256784	0.7947853088378805	0.5613496568467845
0.19841139051649304	0.20238291422525978	0.6031772189670135	0.9960284762910869	0.5952341715494771	0.1944398668077253	0.20635443793402697	0.6071487426757742	0.9920569525821737
0.04536705017089826	0.5680505752563474	0.9092658996582031	0.3865823745727536	0.13610115051269467	0.658784675598143	0.8185317993164063	0.29584827423095483	0.22683525085449197
0.3631437513563368	0.044715627034505157	0.27371249728732616	0.5921406216091578	0.9105687459309844	0.7710031297471771	0.45257500542534657	0.13414688110351392	0.18428124321831552
0.8976662529839405	0.8464993794759101	0.7953325059678811	0.7441656324598513	0.6929987589518203	0.6418318854437919	0.5906650119357622	0.5394981384277304	0.4883312649197027
0.4129571702745225	0.8805642445882143	0.17408565945095433	0.5323929256863054	0.7611284891764286	0.05464990403917003	0.651828681098088	0.641692733764643	0.06478585137261073
0.42991053263346357	0.14486579895019502	0.14017893473307275	0.42522366841634107	0.7102684020996097	0.9953131357828228	0.7196421305338498	0.43459739685058496	0.1495526631673163
0.9626872592502159	0.944030888875322	0.9253745185004318	0.9067181481255397	0.8880617777506441	0.8694054073757514	0.8507490370008588	0.8320926666259661	0.8134362962510796
0.2653833813137477	0.8980750719706208	0.4692332373725041	0.1634584532843688	0.7961501439412415	0.5711581654018806	0.06153352525499001	0.6942252159118593	0.6730830934312564
0.21224865383572056	0.18162701924641866	0.5755026923285584	0.969378365410683	0.6367459615071601	0.24287028842502056	0.151005384657117	0.5448810577392553	0.9387567308213661
0.9263040330674912	0.11054395039876264	0.8526080661349824	0.1842399173312712	0.7789120992024735	0.2579358842637801	0.7052161322699647	0.33163185119628813	0.6315201653374559
0.4022896660698785	0.8965655008951817	0.1954206678602427	0.5057241651746962	0.7931310017903634	0.09198616875542487	0.6091586642795158	0.689696502685545	0.01144833034939241
0.9427081637912327	0.9140622456868479	0.8854163275824655	0.8567704094780799	0.8281244913736958	0.7994785732693118	0.7708326551649309	0.7421867370605402	0.7135408189561597
0.037369198269314174	0.44394620259602824	0.9252616034613689	0.5934229956732845	0.11210759480794219	0.3692078060573999	0.8505232069227378	0.668161392211909	0.18684599134656898
0.994011857774522	0.9910177866617715	0.9880237155490438	0.9850296444363047	0.9820355733235432	0.9790415022108266	0.9760474310980876	0.9730533599853147	0.9700592888726095
0.8912541707356773	0.8368812561035153	0.7825083414713546	0.7281354268391922	0.6737625122070307	0.6193895975748691	0.5650166829427092	0.510643768310546	0.4562708536783845
0.8750003390842014	0.1874994913736976	0.7500006781684028	0.3124991522894961	0.625001017252603	0.43749881320529416	0.5000013563368055	0.5624984741210921	0.37500169542100514
0.25000347561306413	0.8750052134195959	0.49999304877387074	0.12500868903266027	0.7500104268391918	0.624987835354273	1.390245225685316e-05	0.6250156402587852	0.7499826219346714
0.3726271099514429	0.9410593350728343	0.2547457800971139	0.4315677748786072	0.8821186701456687	0.19580511516994825	0.49050843980577097	0.823178005218503	0.1368644502427837
0.39867193433973525	0.09800790150960292	0.20265613132052906	0.5033201641506604	0.8039841969807924	0.8953517701890696	0.5946877373589383	0.29402370452880566	0.006640328301320775
0.11382353040907112	0.6707352956136063	0.7723529391818572	0.21544117397732154	0.3414705912272127	0.8983823564317441	0.5447058783637144	0.012205886840819136	0.569117652045355
0.8831473880343963	0.17527891794840478	0.7662947760687927	0.2921315299140078	0.6494421641031891	0.40898414187961074	0.5325895521375854	0.5258367538452142	0.4157369401719818
0.7869748009575737	0.31953779856363895	0.5739496019151473	0.5325629976060655	0.360924402872721	0.7455881966484904	0.14789920383029376	0.9586133956908856	0.06512599521213092
0.8646496242947049	0.2030255635579422	0.7292992485894099	0.3383759392632373	0.5939488728841127	0.473726314968532	0.4585984971788184	0.6090766906738243	0.32324812147352455
0.28938446044921873	0.06592330932617163	0.42123107910156266	0.776538848876954	0.8681533813476559	0.5128456115722648	0.15753784179687513	0.19776992797851423	0.553077697753908
0.9180107964409722	0.8770161946614574	0.8360215928819443	0.7950269911024305	0.7540323893229149	0.7130377875434026	0.6720431857638888	0.6310485839843725	0.5900539822048609
0.8985279507107208	0.15220807393391866	0.7970559014214416	0.253680123223198	0.6955838521321609	0.3551521725124769	0.5941118028428831	0.4566242218017552	0.4926397535536017
0.4179243299696179	0.12688649495442694	0.1641513400607636	0.4551891750759548	0.7462270100911459	0.9627351548936561	0.671697319878472	0.38065948486328083	0.08962164984808951
0.3382039388020832	0.9926940917968662	0.32359212239583324	0.34550984700520826	0.9853881835937324	0.3162862141927081	0.3528157552083334	0.9780822753905984	0.3089803059895829
0.22525187598334417	0.16212218602498318	0.5494962480333114	0.9368703100416377	0.6757556279500312	0.2883815659417043	0.09899249606662286	0.486366558074948	0.8737406200832754
0.40544113583034924	0.8918382962544764	0.1891177283393014	0.5136028395758728	0.7836765925089527	0.08095602459377693	0.6217645433213972	0.6755148887634291	0.027205679151745654
0.8620332294040257	0.20695015589396137	0.7240664588080508	0.344916926489936	0.5860996882120753	0.48288369708591006	0.4481329176161004	0.6208504676818842	0.31016614702012546
0.19268076154920788	0.7890211423238116	0.614638476901584	0.018298096126979857	0.5780422846476231	0.8256173345777715	0.22927695380316804	0.36706342697143324	0.9634038077460347
0.9811867819892036	0.0282198270161943	0.9623735639784072	0.04703304502699068	0.9435603459676036	0.06584626303778707	0.9247471279568049	0.08465948104858245	0.9059339099460061
0.7115399678548175	0.4326900482177729	0.4230799357096351	0.721150080362954	0.13461990356445264	0.9903898874917948	0.15384012858072804	0.7019298553466744	0.44230016072590816
0.11382353040907112	0.6707352956136063	0.7723529391818572	0.21544117397732154	0.3414705912272127	0.8983823564317441	0.5447058783637144	0.012205886840819136	0.569117652045355
0.09920166863335511	0.6488025029500326	0.8015966627332902	0.25199582841661183	0.2976050059000651	0.8472058402167372	0.6031933254665804	0.0535924911498995	0.4960083431667731
0.3623521592881943	0.9564717610677035	0.2752956814236108	0.4058803982204855	0.912943522135407	0.23176744249131898	0.44940863715277524	0.8694152832031106	0.18823920355902557
0.9528250800238711	0.9292376200358052	0.9056501600477422	0.8820627000596755	0.8584752400716105	0.834887780083549	0.8113003200954807	0.7877128601074115	0.7641254001193509
0.37468829684787297	0.0620324452718094	0.2506234063042534	0.5632792578803161	0.8759351094563769	0.8114090389675519	0.4987531873914901	0.1860973358154272	0.12655851576063215
0.32695715162489136	0.9904357274373341	0.34608569675021683	0.31739287906222813	0.9808714548746682	0.3556499693128796	0.30782860649956456	0.9713071823120023	0.3652142418755414
0.3864083607991534	0.9203874588012692	0.22718327840169272	0.4660209019978836	0.8407749176025383	0.147570737202962	0.5456334431966128	0.7611623764038075	0.06795819600423147
0.3148676130506728	0.9723014195760059	0.3702647738986543	0.2871690326266817	0.9446028391520118	0.3979633543226443	0.2594704522026905	0.9169042587280177	0.4256619347466335
0.3032818052503796	0.9549227078755679	0.39343638949923965	0.25820451312594905	0.9098454157511358	0.4385136816236692	0.2131272210015187	0.8647681236266969	0.483590973748098
0.07463222079806864	0.6119483311971026	0.8507355584038622	0.313419448004828	0.22389666239420525	0.761212772793239	0.7014711168077243	0.16415500640868896	0.37316110399034175
0.6339547051323785	0.4509320576985676	0.267909410264757	0.08488676283094632	0.09813588460286304	0.2811585320366743	0.46418117947048443	0.6472038269042935	0.8302264743381054
0.2758894178602429	0.08616587320963476	0.4482211642795133	0.8102764553493909	0.827668253580724	0.46561296251085005	0.10355767144097106	0.25849761962890283	0.6205529106987816
0.07463222079806864	0.6119483311971026	0.8507355584038622	0.313419448004828	0.22389666239420525	0.761212772793239	0.7014711168077243	0.16415500640868896	0.37316110399034175
0.8773654937744142	0.18395175933837848	0.7547309875488283	0.30658626556396384	0.6320964813232401	0.4292207717895494	0.5094619750976551	0.5518552780151338	0.386827468872069
0.44067751566569	0.8389837265014637	0.11864496866861962	0.601693789164224	0.6779674530029273	0.04237130482991491	0.7627100626627572	0.5169511795043908	0.20338757832844812
0.7987428029378252	0.3018857955932611	0.5974856058756505	0.5031429926554353	0.396228408813475	0.7044001897176083	0.19497121175130094	0.9056573867797673	0.0062859853108705455
0.9263040330674912	0.11054395039876264	0.8526080661349824	0.1842399173312712	0.7789120992024735	0.2579358842637801	0.7052161322699647	0.33163185119628813	0.6315201653374559
0.994011857774522	0.9910177866617715	0.9880237155490438	0.9850296444363047	0.9820355733235432	0.9790415022108266	0.9760474310980876	0.9730533599853147	0.9700592888726095
0.8592025756835935	0.211196136474609	0.7184051513671871	0.3519935607910154	0.5776077270507787	0.4927909851074209	0.43681030273437293	0.6335884094238264	0.2960128784179661
0.24824456108940973	0.12763315836588485	0.5035108778211801	0.879388597276475	0.7447336832682294	0.3688559638129336	0.0070217556423600724	0.38289947509765376	0.75877719455295
0.12014448377821163	0.6802167256673175	0.7597110324435759	0.1996387905544701	0.36043345133463434	0.9205056932237337	0.5194220648871518	0.040650177001950394	0.6007224188910538
0.5634032355414496	0.6548951466878251	0.1268064710828989	0.9085080888536199	0.3097902933756502	0.4719113243950732	0.7463870578341985	0.03531455993652166	0.8170161777072398
0.4129571702745225	0.8805642445882143	0.17408565945095433	0.5323929256863054	0.7611284891764286	0.05464990403917003	0.651828681098088	0.641692733764643	0.06478585137261073
0.25000347561306413	0.8750052134195959	0.49999304877387074	0.12500868903266027	0.7500104268391918	0.624987835354273	1.390245225685316e-05	0.6250156402587852	0.7499826219346714
0.37736941443549243	0.9339458783467588	0.24526117112901458	0.44342353608873086	0.8678917566935176	0.17920704947577548	0.509477657741969	0.8018376350402765	0.11315292782253661
0.3747941758897567	0.062191263834635024	0.2504116482204861	0.5630145602756071	0.8756174723307257	0.8117796156141429	0.4991767035590263	0.18657379150390319	0.12602912055121418
0.4022896660698785	0.8965655008951817	0.1954206678602427	0.5057241651746962	0.7931310017903634	0.09198616875542487	0.6091586642795158	0.689696502685545	0.01144833034939241
0.40544113583034924	0.8918382962544764	0.1891177283393014	0.5136028395758728	0.7836765925089527	0.08095602459377693	0.6217645433213972	0.6755148887634291	0.027205679151745654
0.16414625379774284	0.7462193806966144	0.6717074924045146	0.08963436550564208	0.49243876139322884	0.9254881117079026	0.3434149848090291	0.23865814208984326	0.8207312689887161
0.40187810262044266	0.8971828460693357	0.19624379475911424	0.5046952565511067	0.7943656921386716	0.0934266408284502	0.6075124104817711	0.6915485382080073	0.009390513102213505
0.8773654937744142	0.18395175933837848	0.7547309875488283	0.30658626556396384	0.6320964813232401	0.4292207717895494	0.5094619750976551	0.5518552780151338	0.386827468872069
0.6761082967122396	0.5141624450683592	0.3522165934244792	0.19027074178059866	0.02832489013671835	0.13362096150715952	0.29556681315103994	0.45751266479491837	0.6194585164387979
0.143087026807997	0.7146305402119955	0.713825946384006	0.14228243298000676	0.4292610804239908	0.9991954061719582	0.42765189276801074	0.14389162063598526	0.7154351340399845
0.42991053263346357	0.14486579895019502	0.14017893473307275	0.42522366841634107	0.7102684020996097	0.9953131357828228	0.7196421305338498	0.43459739685058496	0.1495526631673163
0.3925977918836805	0.08889668782552052	0.2148044162326388	0.5185055202907987	0.8222066243489595	0.8740922715928807	0.5703911675347223	0.26669006347656254	0.03701104058159732
0.8449742211235894	0.23253866831461578	0.6899484422471789	0.3875644471910267	0.5349226633707673	0.5425902260674369	0.37989688449435777	0.6976160049438476	0.22487110561794577
0.37137366400824634	0.05706049601236929	0.257252671983507	0.5715658399793835	0.8858790079752574	0.7998078240288607	0.48549465603298436	0.17118148803710642	0.14313167995876708
0.9180107964409722	0.8770161946614574	0.8360215928819443	0.7950269911024305	0.7540323893229149	0.7130377875434026	0.6720431857638888	0.6310485839843725	0.5900539822048609
0.2028699239095052	0.8043048858642579	0.5942601521809889	0.007174809773762725	0.6086097717285156	0.7899552663167294	0.18852030436197798	0.4129146575927719	0.9856503804523776
0.6339547051323785	0.4509320576985676	0.267909410264757	0.08488676283094632	0.09813588460286304	0.2811585320366743	0.46418117947048443	0.6472038269042935	0.8302264743381054
0.44067751566569	0.8389837265014637	0.11864496866861962	0.601693789164224	0.6779674530029273	0.04237130482991491	0.7627100626627572	0.5169511795043908	0.20338757832844812
0.2028699239095052	0.8043048858642579	0.5942601521809889	0.007174809773762725	0.6086097717285156	0.7899552663167294	0.18852030436197798	0.4129146575927719	0.9856503804523776
0.4218632168240015	0.1327948252360025	0.1562735663519964	0.4453419579399951	0.7344103495279934	0.9765212588839807	0.6874528672960041	0.39838447570800495	0.1093160841200077
0.37468829684787297	0.0620324452718094	0.2506234063042534	0.5632792578803161	0.8759351094563769	0.8114090389675519	0.4987531873914901	0.1860973358154272	0.12655851576063215
0.8592025756835935	0.211196136474609	0.7184051513671871	0.3519935607910154	0.5776077270507787	0.4927909851074209	0.43681030273437293	0.6335884094238264	0.2960128784179661
0.8757754855685763	0.813663228352864	0.7515509711371526	0.6894387139214391	0.627326456705728	0.565214199490016	0.5031019422743039	0.44098968505859193	0.37887742784287803
0.8985279507107208	0.15220807393391866	0.7970559014214416	0.253680123223198	0.6955838521321609	0.3551521725124769	0.5941118028428831	0.4566242218017552	0.4926397535536017
0.12014448377821163	0.6802167256673175	0.7597110324435759	0.1996387905544701	0.36043345133463434	0.9205056932237337	0.5194220648871518	0.040650177001950394	0.6007224188910538
0.3164522806803385	0.9746784210205046	0.36709543863932237	0.2911307017008462	0.9493568420410092	0.39241701761881476	0.26580912272135315	0.9240352630615019	0.41773859659830437
0.3726271099514429	0.9410593350728343	0.2547457800971139	0.4315677748786072	0.8821186701456687	0.19580511516994825	0.49050843980577097	0.823178005218503	0.1368644502427837
0.37736941443549243	0.9339458783467588	0.24526117112901458	0.44342353608873086	0.8678917566935176	0.17920704947577548	0.509477657741969	0.8018376350402765	0.11315292782253661
0.4062787373860677	0.10941810607910141	0.18744252522786387	0.48430315653482925	0.7811637878417944	0.921975580851225	0.6251149495442665	0.3282543182373029	0.03139368693033828
0.16345130072699665	0.2548230489095046	0.6730973985460066	0.9086282518174882	0.49035390218098895	0.07207955254448783	0.3461947970920132	0.7644691467285079	0.8172565036349764
0.4440975613064234	0.16614634195963507	0.11180487738715261	0.38975609673394085	0.6677073160807273	0.945658535427508	0.77639024522569	0.49843902587890154	0.22048780653211497
0.9626872592502159	0.944030888875322	0.9253745185004318	0.9067181481255397	0.8880617777506441	0.8694054073757514	0.8507490370008588	0.8320926666259661	0.8134362962510796
0.3925977918836805	0.08889668782552052	0.2148044162326388	0.5185055202907987	0.8222066243489595	0.8740922715928807	0.5703911675347223	0.26669006347656254	0.03701104058159732
0.25237464904785156	0.1214380264282221	0.49525070190429676	0.8690633773803714	0.757123947143553	0.383311271667479	0.009498596191405584	0.3643140792846664	0.7381267547607429
0.22807064056396475	0.8421059608459471	0.5438587188720703	0.07017660140991144	0.6842119216918943	0.7017527580261216	0.08771743774414065	0.5263178825378395	0.8596467971801778
0.409598626030816	0.8856020609537745	0.1808027479383676	0.5239965650770398	0.771204121907549	0.06640480889214273	0.6383945041232633	0.6568061828613235	0.04799313015407969
0.5476235707600909	0.6785646438598629	0.09524714152018199	0.869058926900226	0.35712928771972596	0.41668249766031795	0.8095057169596349	0.035693931579589	0.738117853800452
0.27977419959174266	0.08033870061238546	0.4404516008165146	0.8005645010206428	0.8393225987752255	0.4792096985710983	0.11909679836696951	0.24101610183715694	0.6011290020412827
0.9443026648627385	0.9164539972941065	0.8886053297254769	0.8607566621568462	0.832907994588213	0.8050593270195847	0.7772106594509539	0.7493619918823194	0.7215133243136924
0.9462584601508247	0.9193876902262359	0.8925169203016495	0.8656461503770618	0.8387753804524717	0.8119046105278866	0.785033840603299	0.7581630706787076	0.7312923007541237
0.9928135977850953	0.01077960332234651	0.9856271955701905	0.01796600553724459	0.9784407933552857	0.025152407752142225	0.9712543911403809	0.03233880996704008	0.9640679889254762
0.27977419959174266	0.08033870061238546	0.4404516008165146	0.8005645010206428	0.8393225987752255	0.4792096985710983	0.11909679836696951	0.24101610183715694	0.6011290020412827
0.32578286064995654	0.011325709025064468	0.3484342787000865	0.6855428483751072	0.9773485819498507	0.640240012274846	0.3031314425998257	0.03397712707519285	0.3710856967502144
0.33351573944091806	0.0002736091613767533	0.33296852111816366	0.6662106513977046	0.9994527816758664	0.667305088043211	0.334062957763671	0.0008208274841289276	0.33242130279540927
0.401079347398546	0.10161902109781873	0.19784130520290732	0.49730163150363393	0.7967619578043571	0.9037777158949004	0.6043173895941809	0.30485706329345386	0.005396736992728357
0.40465878380669495	0.10698817571004227	0.19068243238660976	0.48835304048326167	0.7860236485799115	0.916305743323423	0.6186351352267776	0.3209645271301257	0.023293919033472665
0.29527999030219165	0.942919985453285	0.40944001939561603	0.2381999757554788	0.8858399709065702	0.4665200339423262	0.18111996120876617	0.82875995635985	0.5236000484890376
0.25237464904785156	0.1214380264282221	0.49525070190429676	0.8690633773803714	0.757123947143553	0.383311271667479	0.009498596191405584	0.3643140792846664	0.7381267547607429
0.8427760230170356	0.2358359654744463	0.6855520460340707	0.3930599424574108	0.5283280690511052	0.5502839194403748	0.3711040920681413	0.7075078964233344	0.21388011508517668
0.9580265045166019	0.9370397567749013	0.9160530090332017	0.8950662612914995	0.8740795135498025	0.853092765808103	0.8321060180664034	0.811119270324699	0.7901325225829989
0.2000017801920574	0.19999732971191353	0.5999964396158853	1.0	0.6000053405761712	0.20000623067220002	0.19999287923177067	0.5999919891357377	1.0
0.831321504380968	0.25301774342854744	0.6626430087619354	0.42169623904757925	0.493964513142903	0.5903747346666108	0.32528601752387076	0.7590532302856394	0.1566075219048384
0.9835661295387492	0.02465080569187783	0.9671322590774984	0.04108467615313005	0.9506983886162477	0.05751854661438183	0.9342645181549969	0.07395241707563338	0.9178306476937461
0.9685607910156258	0.9528411865234344	0.9371215820312516	0.921401977539061	0.9056823730468688	0.8899627685546854	0.8742431640625032	0.8585235595703032	0.8428039550781219
0.9751897176106776	0.9627845764160138	0.9503794352213554	0.9379742940266896	0.9255691528320276	0.9131640116373655	0.9007588704427107	0.8883537292480332	0.8759485880533793
0.31231943766276016	0.03152084350585915	0.37536112467447946	0.7192014058430996	0.9369583129882781	0.5931180318196598	0.24927775065104096	0.09456253051757724	0.438402811686199
0.9685607910156258	0.9528411865234344	0.9371215820312516	0.921401977539061	0.9056823730468688	0.8899627685546854	0.8742431640625032	0.8585235595703032	0.8428039550781219
0.3132101270887585	0.03018480936686141	0.37357974582248243	0.7169746822781031	0.9396303812662663	0.5962354448106535	0.25284050835503324	0.09055442810058423	0.43394936455620614
0.9396123250325521	0.909418487548827	0.8792246500651042	0.8490308125813766	0.8188369750976541	0.7886431376139298	0.7584493001302085	0.7282554626464812	0.6980616251627532
0.8789429770575627	0.18158553441365521	0.7578859541151255	0.302642557356092	0.6368289311726871	0.42369958029852883	0.5157719082302511	0.5447566032409634	0.39471488528781207
0.9320777045355897	0.8981165568033845	0.8641554090711794	0.8301942613389726	0.7962331136067691	0.7622719658745616	0.7283108181423588	0.6943496704101506	0.6603885226779451
0.3132101270887585	0.03018480936686141	0.37357974582248243	0.7169746822781031	0.9396303812662663	0.5962354448106535	0.25284050835503324	0.09055442810058423	0.43394936455620614
0.4059096442328559	0.8911355336507149	0.18818071153428761	0.5147741105821387	0.7822710673014297	0.0793162451850028	0.6236385769314223	0.6734066009521447	0.029548221164277466
0.37359780205620663	0.06039670308430978	0.2528043958875865	0.5660054948594827	0.8792065938313772	0.8075923071967207	0.4943912082248262	0.181190109252928	0.1320109897189654
0.9945602416992174	0.9918403625488137	0.9891204833984348	0.9864006042480434	0.9836807250976274	0.980960845947203	0.9782409667968696	0.9755210876464411	0.972801208496087
0.9255572848849832	0.8883359273274739	0.8511145697699664	0.8138932122124565	0.7766718546549477	0.7394504970974369	0.7022291395399303	0.6650077819824216	0.627786424424913
0.9603305392795148	0.9404958089192706	0.9206610785590298	0.9008263481987844	0.8809916178385413	0.8611568874782941	0.841322157118055	0.8214874267578118	0.8016526963975688
0.9534796396891269	0.06978054046630833	0.9069592793782538	0.11630090077718047	0.8604389190673778	0.16282126108805273	0.8139185587565075	0.2093416213989242	0.7673981984456296
0.33934288024902337	0.009014320373534779	0.32131423950195304	0.6516427993774402	0.9819713592528886	0.6877000808715796	0.3573715209960915	0.027042961120602338	0.30328559875488037
0.9565517849392363	0.934827677408853	0.9131035698784727	0.8913794623480883	0.869655354817706	0.84793124728732	0.8262071397569413	0.8044830322265543	0.7827589246961766
0.20784912109374976	0.811773681640624	0.5843017578125	0.01962280273437389	0.6235473632812482	0.7725280761718731	0.16860351562499998	0.43532104492187074	0.9607543945312175
0.17565532260470917	0.7634829839070632	0.6486893547905813	0.060861693488226676	0.5269659678141263	0.8852063708835056	0.29737870958116164	0.29044895172118956	0.8782766130235291
0.9534796396891269	0.06978054046630833	0.9069592793782538	0.11630090077718047	0.8604389190673778	0.16282126108805273	0.8139185587565075	0.2093416213989242	0.7673981984456296
0.6479726155598957	0.47195892333984335	0.29594523111979154	0.1199315388997394	0.056082153320311856	0.23209584554036378	0.4081095377604157	0.5841232299804671	0.7601369222005152
0.7113673739963106	0.43294893900553344	0.4227347479926211	0.7215815650092219	0.13410212198893112	0.9897858089870619	0.1545305040147562	0.7011531829833926	0.44316313001844376
0.9100314246283635	0.13495286305745413	0.820062849256727	0.22492143842908996	0.7300942738850906	0.3148900138007258	0.6401256985134541	0.40485858917236195	0.5501571231418152
0.25436948140462223	0.1184457778930661	0.4912610371907551	0.8640762964884403	0.7631084442138649	0.39029318491617626	0.0174779256184886	0.3553373336791972	0.7281525929768806
0.33934288024902337	0.009014320373534779	0.32131423950195304	0.6516427993774402	0.9819713592528886	0.6877000808715796	0.3573715209960915	0.027042961120602338	0.30328559875488037
0.9015878465440537	0.852381769816079	0.8031756930881063	0.7539696163601329	0.7047635396321581	0.655557462904186	0.6063513861762126	0.5571453094482373	0.5079392327202659
0.868506240844726	0.19724063873290998	0.7370124816894521	0.32873439788818304	0.605518722534178	0.4602281570434559	0.4740249633789041	0.5917219161987282	0.34253120422363015
0.13039618598090263	0.3044057210286455	0.739207628038194	0.825990464952255	0.3911885579427071	0.04361334906683978	0.4784152560763879	0.9132171630859138	0.6519809299045101
0.48500179714626734	0.22750269571940096	0.029996405707464646	0.28749550713433103	0.5449946085611963	0.8024937099880601	0.9400071885850529	0.6825080871582	0.4250089857313335
0.4179243299696179	0.12688649495442694	0.1641513400607636	0.4551891750759548	0.7462270100911459	0.9627351548936561	0.671697319878472	0.38065948486328083	0.08962164984808951
0.5634032355414496	0.6548951466878251	0.1268064710828989	0.9085080888536199	0.3097902933756502	0.4719113243950732	0.7463870578341985	0.03531455993652166	0.8170161777072398
0.3164522806803385	0.9746784210205046	0.36709543863932237	0.2911307017008462	0.9493568420410092	0.39241701761881476	0.26580912272135315	0.9240352630615019	0.41773859659830437
0.7416334364149304	0.38754984537760384	0.4832668728298608	0.6459164089626723	0.22490030924479065	0.9042829725477404	0.033466254340276724	0.8373504638671762	0.29183281792534455
0.4062787373860677	0.10941810607910141	0.18744252522786387	0.48430315653482925	0.7811637878417944	0.921975580851225	0.6251149495442665	0.3282543182373029	0.03139368693033828
0.9015878465440537	0.852381769816079	0.8031756930881063	0.7539696163601329	0.7047635396321581	0.655557462904186	0.6063513861762126	0.5571453094482373	0.5079392327202659
0.13751110500759534	0.2937333424886064	0.7249777899848087	0.843777762518988	0.4125333150227857	0.018711132473415937	0.4499555799696172	0.881200027465805	0.6875555250379758
0.03198403252495641	0.4520239512125649	0.9360319349500849	0.5799600813123905	0.09595209757486822	0.38805588616265163	0.8720638699001697	0.6439281463622984	0.15992016262478104
0.35333552890353737	0.030003293355305716	0.2933289421929247	0.6166611777411557	0.9399934132893777	0.7366743511623783	0.4133421156141466	0.09000988006591659	0.23332235548231128
0.9443026648627385	0.9164539972941065	0.8886053297254769	0.8607566621568462	0.832907994588213	0.8050593270195847	0.7772106594509539	0.7493619918823194	0.7215133243136924
0.8668796327379015	0.1996805508931474	0.733759265475803	0.33280091815524593	0.6006388982137043	0.4659212854173438	0.4675185309516059	0.5990416526794409	0.33439816368950737
0.25145799848768435	0.1228130022684728	0.4970840030246305	0.8713550037807869	0.754373995463052	0.3801029947068941	0.005831993950737302	0.36843900680541497	0.7427100075615737
0.3658892525566949	0.04883387883504231	0.2682214948866102	0.5852768686082619	0.9023322423299092	0.7806123839484278	0.46355701022677964	0.1465016365051256	0.17055373721652367
0.8857961230807833	0.8286941846211744	0.7715922461615665	0.7144903077019573	0.6573883692423487	0.6002864307827416	0.5431844923231332	0.48608255386352306	0.4289806154039145
0.8620332294040257	0.20695015589396137	0.7240664588080508	0.344916926489936	0.5860996882120753	0.48288369708591006	0.4481329176161004	0.6208504676818842	0.31016614702012546
0.3891123453776042	0.0836685180664063	0.22177530924479083	0.5272191365559886	0.8326629638671839	0.8618932088216065	0.5564493815104137	0.2510055541992162	0.05443827311197713
0.3306475321451825	0.0040287017822256965	0.33870493570963445	0.6733811696370426	0.9919425964355051	0.6572663625081364	0.3225901285807282	0.012086105346676868	0.3467623392740854
0.8515329149034285	0.2227006276448561	0.7030658298068571	0.3711677127414271	0.5545987447102856	0.5196347978379973	0.4061316596137142	0.668101882934566	0.25766457451714286
0.8432200113932289	0.7648300170898433	0.6864400227864578	0.6080500284830722	0.5296600341796867	0.4512700398763001	0.37288004557291554	0.2944900512695299	0.21610005696614443
0.34611612955729143	0.9808258056640597	0.3077677408854166	0.36529032389322835	0.9616516113281194	0.28859354654947766	0.3844645182291645	0.9424774169921791	0.2694193522135404
0.11314527723524304	0.6697179158528642	0.7737094455295126	0.2171368069118914	0.3394358317057278	0.8960084703233393	0.5474188910590253	0.009153747558590886	0.5657263861762099
0.2891209920247394	0.9336814880371076	0.42175801595052065	0.22280248006184833	0.8673629760742151	0.48807652791340994	0.15648396809895637	0.8010444641113226	0.5543950398762987
0.9806331634521469	0.029050254821777255	0.9612663269042939	0.048417091369628684	0.9418994903564408	0.06778392791748	0.9225326538085877	0.08715076446533021	0.9031658172607346
0.5038935343424477	0.25584030151367143	0.007787068684895315	0.2402661641438799	0.48831939697265514	0.7363726298014284	0.9844258626301456	0.7675209045410063	0.5194676717122332
0.9663141038682714	0.05052884419759096	0.9326282077365428	0.0842147403293182	0.8989423116048142	0.1179006364610452	0.8652564154730855	0.15158653259277255	0.8315705193413503
0.34611612955729143	0.9808258056640597	0.3077677408854166	0.36529032389322835	0.9616516113281194	0.28859354654947766	0.3844645182291645	0.9424774169921791	0.2694193522135404
0.5407385932074651	0.6888921101888016	0.08147718641493007	0.8518464830186608	0.3777842203776032	0.39258507622612715	0.8370456271701325	0.06667633056640387	0.7036929660373217
0.9709342956542969	0.9564014434814431	0.9418685913085938	0.9273357391357384	0.9128028869628861	0.8982700347900339	0.8837371826171815	0.8692043304443222	0.8546714782714768
0.547613355848524	0.32142003377278594	0.095226711697048	0.13096661037868929	0.35715993245442734	0.5833532545301645	0.8095465766059016	0.9642601013183079	0.7380667792426148
0.6517925686306425	0.5223111470540355	0.3035851372612851	0.8705185784233911	0.04462229410807095	0.7812739902072467	0.3928297254774279	0.433066558837888	0.7410371568467823
0.5563803778754338	0.33457056681315056	0.11276075575086764	0.10904905531141484	0.3308588663736981	0.5526686774359802	0.7744784884982632	0.9962882995603594	0.7819018893771649
0.19750374688042516	0.7962556203206373	0.6049925062391494	0.006240632798936385	0.5925112406412747	0.8087368859185057	0.2099850124782987	0.3887668609619107	0.9875187344021213
0.9306486341688361	0.8959729512532533	0.8612972683376724	0.8266215854220889	0.7919459025065066	0.7572702195909221	0.7225945366753448	0.6879188537597599	0.6532431708441777
0.29872402615017346	0.94808603922526	0.4025519476996525	0.24681006537543337	0.89617207845052	0.45446590847439106	0.19489610460069395	0.8442581176757742	0.5063798692491307
0.3148676130506728	0.9723014195760059	0.3702647738986543	0.2871690326266817	0.9446028391520118	0.3979633543226443	0.2594704522026905	0.9169042587280177	0.4256619347466335
0.9945602416992174	0.9918403625488137	0.9891204833984348	0.9864006042480434	0.9836807250976274	0.980960845947203	0.9782409667968696	0.9755210876464411	0.972801208496087
0.9657702975802961	0.9486554463704422	0.9315405951605922	0.914425743950737	0.8973108927408844	0.8801960415310272	0.8630811903211791	0.8459663391113266	0.8288514879014739
0.32278310987684455	0.9841746648152594	0.35443378024631045	0.30695777469211116	0.9683493296305188	0.3702591154310423	0.29113243950737777	0.9525239944457781	0.38608445061577334
0.9916235880719276	0.012564617892105834	0.9832471761438553	0.020941029820177093	0.974870764215783	0.02931744174824702	0.9664943522877106	0.037693853676318057	0.9581179403596114
0.9751897176106776	0.9627845764160138	0.9503794352213554	0.9379742940266896	0.9255691528320276	0.9131640116373655	0.9007588704427107	0.8883537292480332	0.8759485880533793
0.3371297200520832	0.0056945800781244005	0.3257405598958334	0.6571756998697913	0.9886108398437515	0.6799540201822907	0.348518880208333	0.017083740234372535	0.3143513997395826
0.3779797448052299	0.9330303827921542	0.24404051038953978	0.444949362013074	0.8660607655843084	0.1770708931816941	0.5119189792209207	0.7990911483764628	0.11010127597384889
0.9529246356752186	0.07061304648717204	0.905849271350437	0.11768841081195369	0.8587739070256527	0.16476377513673435	0.811698542700874	0.21183913946151633	0.7646231783760878
0.9250043445163305	0.11249348322550412	0.8500086890326609	0.18748913870917372	0.7750130335489895	0.26248479419284265	0.7000173780653218	0.3374804496765118	0.6250217225816463
0.31231943766276016	0.03152084350585915	0.37536112467447946	0.7192014058430996	0.9369583129882781	0.5931180318196598	0.24927775065104096	0.09456253051757724	0.438402811686199
0.4059096442328559	0.8911355336507149	0.18818071153428761	0.5147741105821387	0.7822710673014297	0.0793162451850028	0.6236385769314223	0.6734066009521447	0.029548221164277466
0.3371297200520832	0.0056945800781244005	0.3257405598958334	0.6571756998697913	0.9886108398437515	0.6799540201822907	0.348518880208333	0.017083740234372535	0.3143513997395826
0.29005435572730154	0.935081533590953	0.4198912885453968	0.22513588931825368	0.8701630671819028	0.48480975495444434	0.1602174229092057	0.8052446007728543	0.5497282213634902
0.9511805216471347	0.07322921752929656	0.9023610432942695	0.1220486958821615	0.8535415649414043	0.17086817423502543	0.804722086588539	0.21968765258788947	0.7559026082356739
0.3382039388020832	0.9926940917968662	0.32359212239583324	0.34550984700520826	0.9853881835937324	0.3162862141927081	0.3528157552083334	0.9780822753905984	0.3089803059895829
0.2317173428005641	0.8475760142008453	0.5365653143988709	0.07929335700141038	0.6951520284016907	0.6889893001980228	0.07313062879774179	0.542728042602536	0.8414132859971662
0.36058608161078554	0.9591208775838194	0.2788278367784285	0.4014652040269634	0.9182417551676388	0.23794871436224985	0.4423443264431425	0.8773626327514508	0.19706959194607165
0.11314527723524304	0.6697179158528642	0.7737094455295126	0.2171368069118914	0.3394358317057278	0.8960084703233393	0.5474188910590253	0.009153747558590886	0.5657263861762099
0.5407385932074651	0.6888921101888016	0.08147718641493007	0.8518464830186608	0.3777842203776032	0.39258507622612715	0.8370456271701325	0.06667633056640387	0.7036929660373217
0.2317173428005641	0.8475760142008453	0.5365653143988709	0.07929335700141038	0.6951520284016907	0.6889893001980228	0.07313062879774179	0.542728042602536	0.8414132859971662
0.8711312611897781	0.8066968917846672	0.7422625223795563	0.6778281529744444	0.6133937835693344	0.5489594141642234	0.4845250447591125	0.420090675354	0.35565630594888886
0.382961188422309	0.07444178263346335	0.23407762315538116	0.5425970289442261	0.8511164347330661	0.8403641594780722	0.5318447536892337	0.22332534790038727	0.08519405788845236
0.4318528281317817	0.14777924219767236	0.13629434373643634	0.4203679296705447	0.7044415156046524	0.9885151015386799	0.7274113125271241	0.44333772659301485	0.1592641406589066
0.36960333287715896	0.05440499931573839	0.26079333424568163	0.575991667807102	0.8911900013685218	0.7936116650700539	0.47841333150863574	0.16321499794721417	0.15198333561420396
0.31176660325792094	0.03235009511311804	0.3764667934841578	0.7205834918551963	0.9352998097737596	0.5911831114027213	0.24706641303168309	0.09705028533935434	0.44116698371039254
0.3779797448052299	0.9330303827921542	0.24404051038953978	0.444949362013074	0.8660607655843084	0.1770708931816941	0.5119189792209207	0.7990911483764628	0.11010127597384889
0.36058608161078554	0.9591208775838194	0.2788278367784285	0.4014652040269634	0.9182417551676388	0.23794871436224985	0.4423443264431425	0.8773626327514508	0.19706959194607165
0.8711312611897781	0.8066968917846672	0.7422625223795563	0.6778281529744444	0.6133937835693344	0.5489594141642234	0.4845250447591125	0.420090675354	0.35565630594888886
0.3029840893215602	0.04552386601765912	0.3940318213568791	0.7425397766960983	0.9089522679646815	0.5604443126254605	0.21193635728624105	0.1365715980529778	0.48507955339219655
0.3436212327745226	0.015431849161783862	0.31275753445095467	0.6409469180636937	0.9691363016764275	0.7026743147108288	0.37448493109809033	0.04629554748535092	0.2818938361273876
0.34369617038302946	0.9844557444254536	0.3126076592339406	0.35924042595757355	0.968911488850907	0.2970634036593963	0.3747846815321171	0.9533672332763411	0.28151914808485157
0.28010652330186636	0.07984021504719996	0.4397869533962673	0.7997336917453329	0.8403195699055976	0.48037283155653143	0.12042609320746511	0.23952064514159999	0.5994673834906659
0.3176248762342665	0.023562685648599646	0.3647502475314668	0.7059378094143324	0.9528746287027896	0.6116870668199312	0.2704995049370652	0.07068805694579838	0.41187561882866475
0.9422545962863489	0.9133818944295221	0.8845091925726977	0.855636490715874	0.8267637888590442	0.7978910870022209	0.7690183851453953	0.7401456832885662	0.7112729814317442
0.16414625379774284	0.7462193806966144	0.6717074924045146	0.08963436550564208	0.49243876139322884	0.9254881117079026	0.3434149848090291	0.23865814208984326	0.8207312689887161
0.3436212327745226	0.015431849161783862	0.31275753445095467	0.6409469180636937	0.9691363016764275	0.7026743147108288	0.37448493109809033	0.04629554748535092	0.2818938361273876
0.4339756435818142	0.8490365346272779	0.1320487128363712	0.5849391089545357	0.6980730692545558	0.018914752536349555	0.7359025743272527	0.5471096038818337	0.16987821790907132
0.9803259955512157	0.029511006673176632	0.9606519911024267	0.049185011121961164	0.9409779866536333	0.06885901557074536	0.9213039822048535	0.08853302001952923	0.9016299777560669
0.9740036434597432	0.9610054651896123	0.9480072869194864	0.9350091086493537	0.9220109303792245	0.9090127521090953	0.896014573838973	0.8830163955688368	0.8700182172987075
0.07137663099500857	0.6070649464925126	0.8572467380099824	0.3215584225124779	0.21412989298502527	0.7498182084825287	0.7144934760199648	0.17880516052245954	0.35688315497504164
0.8912541707356773	0.8368812561035153	0.7825083414713546	0.7281354268391922	0.6737625122070307	0.6193895975748691	0.5650166829427092	0.510643768310546	0.4562708536783845
0.16345130072699665	0.2548230489095046	0.6730973985460066	0.9086282518174882	0.49035390218098895	0.07207955254448783	0.3461947970920132	0.7644691467285079	0.8172565036349764
0.3924511379665798	0.9113232930501306	0.21509772406684002	0.48112784491644944	0.822646586100259	0.12642101711696974	0.5698045518663195	0.7339698791503886	0.03774431016709989
0.983746168348524	0.024380747477213305	0.967492336697048	0.04063457912868906	0.9512385050455721	0.05688841078016449	0.9349846733940961	0.07314224243164003	0.9187308417426201
0.4440975613064234	0.16614634195963507	0.11180487738715261	0.38975609673394085	0.6677073160807273	0.945658535427508	0.77639024522569	0.49843902587890154	0.22048780653211497
0.34369617038302946	0.9844557444254536	0.3126076592339406	0.35924042595757355	0.968911488850907	0.2970634036593963	0.3747846815321171	0.9533672332763411	0.28151914808485157
0.3924511379665798	0.9113232930501306	0.21509772406684002	0.48112784491644944	0.822646586100259	0.12642101711696974	0.5698045518663195	0.7339698791503886	0.03774431016709989
0.37619730631510406	0.0642959594726561	0.2476053873697912	0.5595067342122393	0.8714080810546847	0.8166905721028606	0.504789225260416	0.1928878784179664	0.11901346842447846
0.40144157409667947	0.8978376388549796	0.1971168518066404	0.5036039352416989	0.7956752777099593	0.09495449066162043	0.6057662963867172	0.693512916564939	0.007207870483397771
0.9427081637912327	0.9140622456868479	0.8854163275824655	0.8567704094780799	0.8281244913736958	0.7994785732693118	0.7708326551649309	0.7421867370605402	0.7135408189561597
0.8750003390842014	0.1874994913736976	0.7500006781684028	0.3124991522894961	0.625001017252603	0.43749881320529416	0.5000013563368055	0.5624984741210921	0.37500169542100514
0.28010652330186636	0.07984021504719996	0.4397869533962673	0.7997336917453329	0.8403195699055976	0.48037283155653143	0.12042609320746511	0.23952064514159999	0.5994673834906659
0.983746168348524	0.024380747477213305	0.967492336697048	0.04063457912868906	0.9512385050455721	0.05688841078016449	0.9349846733940961	0.07314224243164003	0.9187308417426201
0.37619730631510406	0.0642959594726561	0.2476053873697912	0.5595067342122393	0.8714080810546847	0.8166905721028606	0.504789225260416	0.1928878784179664	0.11901346842447846
0.2891209920247394	0.9336814880371076	0.42175801595052065	0.22280248006184833	0.8673629760742151	0.48807652791340994	0.15648396809895637	0.8010444641113226	0.5543950398762987
0.30848782857259116	0.037268257141112704	0.38302434285481735	0.7287804285685217	0.9254634857177733	0.5797074000040687	0.23395131429036375	0.11180477142333856	0.4575608571370433
0.9720705668131496	0.958105850219722	0.9441411336262994	0.9301764170328741	0.9162117004394442	0.9022469838460239	0.8882822672525987	0.8743175506591663	0.8603528340657484
0.34771800571017797	0.021577008565266786	0.30456398857964373	0.6307049857245544	0.9568459828694504	0.7170130199856223	0.39087202284070943	0.06473102569580003	0.2614099714491088
0.2636695014105902	0.1044957478841142	0.4726609971788197	0.8408262464735242	0.7910085042317682	0.4228432549370643	0.05467800564236025	0.3134872436523428	0.6816524929470484
0.9806331634521469	0.029050254821777255	0.9612663269042939	0.048417091369628684	0.9418994903564408	0.06778392791748	0.9225326538085877	0.08715076446533021	0.9031658172607346
0.30848782857259116	0.037268257141112704	0.38302434285481735	0.7287804285685217	0.9254634857177733	0.5797074000040687	0.23395131429036375	0.11180477142333856	0.4575608571370433
0.9856809404161232	0.9785214106241847	0.9713618808322464	0.9642023510403002	0.9570428212483696	0.9498832914564311	0.9427237616644928	0.9355642318725402	0.9284047020806002
0.29802911546495225	0.05295632680257112	0.40394176907009505	0.7549272113376186	0.894087346394853	0.5431019041273322	0.19211646185980824	0.1588689804077117	0.5098544226752351
0.35268677605523	0.029030164082844867	0.29462644788953973	0.6182830598619243	0.9419396718343028	0.7344037161933052	0.4107471042209202	0.08709049224853438	0.23656611972384867
0.9607698228624131	0.941154734293618	0.9215396457248263	0.9019245571560328	0.8823094685872359	0.8626943800184419	0.8430792914496525	0.8234642028808488	0.8038491143120599
0.7416334364149304	0.38754984537760384	0.4832668728298608	0.6459164089626723	0.22490030924479065	0.9042829725477404	0.033466254340276724	0.8373504638671762	0.29183281792534455
0.9709342956542969	0.9564014434814431	0.9418685913085938	0.9273357391357384	0.9128028869628861	0.8982700347900339	0.8837371826171815	0.8692043304443222	0.8546714782714768
0.9720705668131496	0.958105850219722	0.9441411336262994	0.9301764170328741	0.9162117004394442	0.9022469838460239	0.8882822672525987	0.8743175506591663	0.8603528340657484
0.13751110500759534	0.2937333424886064	0.7249777899848087	0.843777762518988	0.4125333150227857	0.018711132473415937	0.4499555799696172	0.881200027465805	0.6875555250379758
0.894472927517361	0.8417093912760414	0.7889458550347219	0.7361823187934012	0.6834187825520828	0.6306552463107618	0.5778917100694437	0.5251281738281223	0.47236463758680247
0.5489042494032119	0.32335637410481766	0.0978084988064235	0.12773937649197054	0.353287251790364	0.5788351270887588	0.8043830023871515	0.9700691223144519	0.7445212470160605
0.5091533660888671	0.7362699508666983	0.018306732177734153	0.7728834152221664	0.47253990173339666	0.2820367813110344	0.9633865356445172	0.2088098526000951	0.5457668304443328
0.3075018564860025	0.9612527847290023	0.3849962870279947	0.2687546412150055	0.9225055694580047	0.42374350229898905	0.2300074259440088	0.8837583541869991	0.46249071756998406
0.9923246171739362	0.9884869257608955	0.9846492343478606	0.9808115429348258	0.9769738515217908	0.973136160108756	0.9692984686957211	0.9654607772826599	0.9616230858696514
0.33002077738444013	0.995031166076639	0.3399584452311192	0.3250519434610998	0.9900623321532781	0.3449272791544584	0.3200831095377594	0.9850934982299171	0.349896113077797
0.31289973788791214	0.9693496068318648	0.37420052422417505	0.2822493447197798	0.9386992136637295	0.40485091739230583	0.2515989515516479	0.9080488204955843	0.43550131056043495
0.3891123453776042	0.0836685180664063	0.22177530924479083	0.5272191365559886	0.8326629638671839	0.8618932088216065	0.5564493815104137	0.2510055541992162	0.05443827311197713
0.5038935343424477	0.25584030151367143	0.007787068684895315	0.2402661641438799	0.48831939697265514	0.7363726298014284	0.9844258626301456	0.7675209045410063	0.5194676717122332
0.382961188422309	0.07444178263346335	0.23407762315538116	0.5425970289442261	0.8511164347330661	0.8403641594780722	0.5318447536892337	0.22332534790038727	0.08519405788845236
0.5375794304741752	0.6936308542887367	0.07515886094835023	0.8439485761854353	0.38726170857747344	0.3815280066596126	0.8496822781032918	0.08089256286620927	0.6878971523708706
0.2323323567708333	0.1515014648437497	0.5353352864583331	0.9191691080729134	0.6969970703124985	0.31316324869791545	0.07067057291666612	0.45450439453124636	0.8383382161458268
0.19268076154920788	0.7890211423238116	0.614638476901584	0.018298096126979857	0.5780422846476231	0.8256173345777715	0.22927695380316804	0.36706342697143324	0.9634038077460347
0.40187810262044266	0.8971828460693357	0.19624379475911424	0.5046952565511067	0.7943656921386716	0.0934266408284502	0.6075124104817711	0.6915485382080073	0.009390513102213505
0.3306475321451825	0.0040287017822256965	0.33870493570963445	0.6733811696370426	0.9919425964355051	0.6572663625081364	0.3225901285807282	0.012086105346676868	0.3467623392740854
0.4339756435818142	0.8490365346272779	0.1320487128363712	0.5849391089545357	0.6980730692545558	0.018914752536349555	0.7359025743272527	0.5471096038818337	0.16987821790907132
0.41430163913302953	0.12145245869954402	0.1713967217339405	0.46424590216742534	0.7570950826009089	0.9500557369655933	0.6572065565321146	0.36435737609862984	0.07150819566514588
0.7935808287726505	0.3096287568410234	0.587161657545301	0.5160479280683725	0.3807424863179515	0.7224670992957194	0.17432331509060206	0.9288862705230616	0.03209585613674493
0.6479726155598957	0.47195892333984335	0.29594523111979154	0.1199315388997394	0.056082153320311856	0.23209584554036378	0.4081095377604157	0.5841232299804671	0.7601369222005152
0.3593399895562065	0.9609900156656909	0.2813200208875868	0.3983499738905161	0.9219800313313816	0.24231003655327643	0.43735995822482654	0.8829700469970647	0.2033000522189662
0.5982235378689237	0.39733530680338536	0.19644707573784737	0.004441155327690405	0.20532938639322773	0.4062176174587663	0.6071058485243043	0.8079940795898359	0.9911176893445924
0.9753341674804701	0.9630012512207051	0.9506683349609403	0.9383354187011708	0.9260025024414104	0.9136695861816454	0.9013366699218804	0.8890037536621074	0.8766708374023415
0.9727601793077242	0.9591402689615862	0.9455203586154484	0.9319004482693104	0.9182805379231725	0.9046606275770346	0.8910407172308967	0.8774208068847513	0.8638008965386209
0.8874357435438369	0.8311536153157547	0.7748714870876738	0.7185893588595913	0.6623072306315094	0.6060251024034278	0.5497429741753477	0.49346084594726425	0.4371787177191825
0.7113673739963106	0.43294893900553344	0.4227347479926211	0.7215815650092219	0.13410212198893112	0.9897858089870619	0.1545305040147562	0.7011531829833926	0.44316313001844376
0.3593399895562065	0.9609900156656909	0.2813200208875868	0.3983499738905161	0.9219800313313816	0.24231003655327643	0.43735995822482654	0.8829700469970647	0.2033000522189662
0.6213987986246744	0.4320981979370113	0.2427975972493488	0.05349699656168572	0.1358036041259757	0.32510420481363866	0.5144048055013024	0.7037054061889642	0.8930060068766235
0.873601786295573	0.810402679443359	0.7472035725911452	0.6840044657389317	0.620805358886718	0.5576062520345042	0.49440714518229056	0.4312080383300769	0.3680089314778633
0.8831473880343963	0.17527891794840478	0.7662947760687927	0.2921315299140078	0.6494421641031891	0.40898414187961074	0.5325895521375854	0.5258367538452142	0.4157369401719818
0.9565517849392363	0.934827677408853	0.9131035698784727	0.8913794623480883	0.869655354817706	0.84793124728732	0.8262071397569413	0.8044830322265543	0.7827589246961766
0.9100314246283635	0.13495286305745413	0.820062849256727	0.22492143842908996	0.7300942738850906	0.3148900138007258	0.6401256985134541	0.40485858917236195	0.5501571231418152
0.6213987986246744	0.4320981979370113	0.2427975972493488	0.05349699656168572	0.1358036041259757	0.32510420481363866	0.5144048055013024	0.7037054061889642	0.8930060068766235
0.903827412923177	0.8557411193847648	0.8076548258463541	0.7595685323079426	0.7114822387695297	0.663395945231118	0.6153096516927081	0.5672233581542925	0.5191370646158853
0.7477970123291017	0.6216955184936519	0.495594024658203	0.3694925308227537	0.2433910369873039	0.11728954315185458	0.008811950683593528	0.1349134445190422	0.2610149383544901
0.38766170077853734	0.08149255116780574	0.22467659844292498	0.5308457480536561	0.8370148976643875	0.8568159527248765	0.5506468031141487	0.244477653503415	0.06169149610731228
0.7869748009575737	0.31953779856363895	0.5739496019151473	0.5325629976060655	0.360924402872721	0.7455881966484904	0.14789920383029376	0.9586133956908856	0.06512599521213092
0.09920166863335511	0.6488025029500326	0.8015966627332902	0.25199582841661183	0.2976050059000651	0.8472058402167372	0.6031933254665804	0.0535924911498995	0.4960083431667731
0.903827412923177	0.8557411193847648	0.8076548258463541	0.7595685323079426	0.7114822387695297	0.663395945231118	0.6153096516927081	0.5672233581542925	0.5191370646158853
0.7610375298394098	0.6415562947591142	0.5220750596788195	0.4025938245985239	0.2831125895182286	0.16363135443793342	0.044150119357638906	0.0753311157226546	0.19481235080294979
0.5340223100450303	0.6989665349324535	0.06804462009006051	0.8350557751125738	0.39793306986490706	0.3690780851576043	0.8639107598198742	0.0968996047973607	0.6701115502251476
0.8646496242947049	0.2030255635579422	0.7292992485894099	0.3383759392632373	0.5939488728841127	0.473726314968532	0.4585984971788184	0.6090766906738243	0.32324812147352455
0.873601786295573	0.810402679443359	0.7472035725911452	0.6840044657389317	0.620805358886718	0.5576062520345042	0.49440714518229056	0.4312080383300769	0.3680089314778633
0.7477970123291017	0.6216955184936519	0.495594024658203	0.3694925308227537	0.2433910369873039	0.11728954315185458	0.008811950683593528	0.1349134445190422	0.2610149383544901
0.7537077585856119	0.6305616378784175	0.5074155171712238	0.38426939646402913	0.2611232757568349	0.1379771550496408	0.014831034342446592	0.10831508636474396	0.23146120707193818
0.29157935248480893	0.9373690287272124	0.4168412950303816	0.2289483812120221	0.8747380574544247	0.4794722663031671	0.16631740993923494	0.8121070861816322	0.5421032375759531
0.955860561794705	0.06620915730794208	0.91172112358941	0.11034859551323706	0.8675816853841121	0.15448803371853148	0.8234422471788202	0.19862747192382457	0.7793028089735201
0.2965619617038303	0.05515705744425403	0.40687607659233915	0.7585950957404235	0.8896858851114888	0.537966865963406	0.18624784681532136	0.1654711723327612	0.5171901914808471
0.9341368781195741	0.9012053171793611	0.8682737562391483	0.8353421952989353	0.8024106343587223	0.7694790734185094	0.7365475124782965	0.7036159515380773	0.6706843905978706
0.24073223537868926	0.13890164693196572	0.518535529242621	0.8981694115532728	0.7221967061360656	0.34256282382541114	0.03707105848524195	0.41670494079589493	0.7963388231065455
0.9067765765719942	0.1398351351420083	0.8135531531439874	0.2330585585700139	0.7203297297159811	0.3262819819980184	0.6271063062879747	0.4195054054260242	0.5338828828599684
0.33810325198703317	0.9928451220194321	0.323793496025933	0.34525812996758254	0.9856902440388641	0.31663861804538274	0.3524130079481316	0.9785353660582962	0.30948374006483115
0.3431445863511826	0.014716879526773807	0.31371082729763444	0.6421385341220431	0.9705662409464436	0.7010060522291371	0.37257834540473056	0.04415063858032087	0.2842770682440864
0.9727157592773419	0.9590736389160128	0.9454315185546838	0.9317893981933547	0.9181472778320255	0.9045051574706965	0.8908630371093674	0.8772209167480384	0.8635787963867093
0.2911032782660591	0.9366549173990875	0.41779344346788116	0.22775819566514766	0.8733098347981749	0.4811385260687927	0.16441311306423678	0.8099647521972624	0.5444836086697019
0.2506743537055123	0.8760115305582691	0.4986512925889751	0.12668588426378058	0.7520230611165365	0.6226397620307048	0.0026974148220489935	0.6280345916748025	0.7466282314724384
0.29157935248480893	0.9373690287272124	0.4168412950303816	0.2289483812120221	0.8747380574544247	0.4794722663031671	0.16631740993923494	0.8121070861816322	0.5421032375759531
0.9727157592773419	0.9590736389160128	0.9454315185546838	0.9317893981933547	0.9181472778320255	0.9045051574706965	0.8908630371093674	0.8772209167480384	0.8635787963867093
0.335718790690104	0.003578186035156028	0.3285624186197915	0.6607030232747391	0.9928436279295904	0.6750157674153623	0.34287516276041485	0.010734558105466196	0.32140604654947824
0.26381903754340263	0.8957285563151036	0.47236192491319406	0.15954759385850636	0.7914571126302071	0.5766333685980893	0.055276150173610206	0.6871856689453079	0.680904812282983
0.4676884121365016	0.20153261820475232	0.06462317572699616	0.3307789696587452	0.5969347635904938	0.8630905575222375	0.8707536485460033	0.6045978546142534	0.3384420606825064
0.32578286064995654	0.011325709025064468	0.3484342787000865	0.6855428483751072	0.9773485819498507	0.640240012274846	0.3031314425998257	0.03397712707519285	0.3710856967502144
0.955860561794705	0.06620915730794208	0.91172112358941	0.11034859551323706	0.8675816853841121	0.15448803371853148	0.8234422471788202	0.19862747192382457	0.7793028089735201
0.335718790690104	0.003578186035156028	0.3285624186197915	0.6607030232747391	0.9928436279295904	0.6750157674153623	0.34287516276041485	0.010734558105466196	0.32140604654947824
0.3407013999091253	0.9889479001363038	0.3185972001817493	0.35175349977281334	0.9778958002726076	0.30754510031806104	0.3628055996365016	0.9668437004089114	0.2964930004543732
0.4004621717664931	0.10069325764973958	0.19907565646701342	0.49884457058376663	0.7986134847005184	0.9016176011827214	0.6018486870659706	0.3020797729492174	0.002310858832465179
0.2695583555433483	0.904337533315022	0.4608832889133029	0.17389588885837082	0.8086750666300441	0.5565457555982797	0.07823342217339335	0.7130125999450629	0.6522082222832557
0.9462584601508247	0.9193876902262359	0.8925169203016495	0.8656461503770618	0.8387753804524717	0.8119046105278866	0.785033840603299	0.7581630706787076	0.7312923007541237
0.33351573944091806	0.0002736091613767533	0.33296852111816366	0.6662106513977046	0.9994527816758664	0.667305088043211	0.334062957763671	0.0008208274841289276	0.33242130279540927
0.2965619617038303	0.05515705744425403	0.40687607659233915	0.7585950957404235	0.8896858851114888	0.537966865963406	0.18624784681532136	0.1654711723327612	0.5171901914808471
0.3407013999091253	0.9889479001363038	0.3185972001817493	0.35175349977281334	0.9778958002726076	0.30754510031806104	0.3628055996365016	0.9668437004089114	0.2964930004543732
0.36393345726860893	0.04590018590291334	0.2721330854627819	0.5901663568284772	0.9081996281941708	0.7737671004401308	0.45573382907443605	0.13770055770873812	0.18033271365695436
0.20784912109374976	0.811773681640624	0.5843017578125	0.01962280273437389	0.6235473632812482	0.7725280761718731	0.16860351562499998	0.43532104492187074	0.9607543945312175
0.25436948140462223	0.1184457778930661	0.4912610371907551	0.8640762964884403	0.7631084442138649	0.39029318491617626	0.0174779256184886	0.3553373336791972	0.7281525929768806
0.868506240844726	0.19724063873290998	0.7370124816894521	0.32873439788818304	0.605518722534178	0.4602281570434559	0.4740249633789041	0.5917219161987282	0.34253120422363015
0.26188994513617614	0.8928349177042633	0.4762201097276476	0.15472486284043996	0.7856698354085264	0.58338519202338	0.047559780544704	0.6785047531127897	0.6905502743191172
0.12232373555501297	0.6834856033325195	0.7553525288899736	0.1941906611124672	0.36697120666503824	0.9281330744425395	0.5107050577799472	0.05045680999755742	0.6116186777750623
0.7995962778727213	0.699394416809082	0.5991925557454426	0.49899069468180324	0.39878883361816386	0.2985869725545237	0.19838511149088522	0.09818325042724585	0.0020186106363910827
0.13039618598090263	0.3044057210286455	0.739207628038194	0.825990464952255	0.3911885579427071	0.04361334906683978	0.4784152560763879	0.9132171630859138	0.6519809299045101
0.03198403252495641	0.4520239512125649	0.9360319349500849	0.5799600813123905	0.09595209757486822	0.38805588616265163	0.8720638699001697	0.6439281463622984	0.15992016262478104
0.894472927517361	0.8417093912760414	0.7889458550347219	0.7361823187934012	0.6834187825520828	0.6306552463107618	0.5778917100694437	0.5251281738281223	0.47236463758680247
0.26188994513617614	0.8928349177042633	0.4762201097276476	0.15472486284043996	0.7856698354085264	0.58338519202338	0.047559780544704	0.6785047531127897	0.6905502743191172
0.44337717692057277	0.16506576538085904	0.11324564615885435	0.39155705769856786	0.6698684692382815	0.9481798807779849	0.7735087076822917	0.49519729614257624	0.21688588460286407
0.46229366726345456	0.8065594991048173	0.07541266547309045	0.6557341681586364	0.6131189982096346	0.11802783542209061	0.849174669053811	0.41967849731445195	0.31146833631727266
0.8668796327379015	0.1996805508931474	0.733759265475803	0.33280091815524593	0.6006388982137043	0.4659212854173438	0.4675185309516059	0.5990416526794409	0.33439816368950737
0.5489042494032119	0.32335637410481766	0.0978084988064235	0.12773937649197054	0.353287251790364	0.5788351270887588	0.8043830023871515	0.9700691223144519	0.7445212470160605
0.44337717692057277	0.16506576538085904	0.11324564615885435	0.39155705769856786	0.6698684692382815	0.9481798807779849	0.7735087076822917	0.49519729614257624	0.21688588460286407
0.9604938083224835	0.9407407124837236	0.9209876166449648	0.901234520806203	0.8814814249674471	0.8617283291286844	0.8419752332899295	0.8222221374511656	0.8024690416124062
0.9810835096571211	0.02837473551432257	0.9621670193142373	0.04729122585720458	0.943250528971356	0.06620771620008625	0.9243340386284652	0.0851242065429677	0.9054175482855934
0.2911032782660591	0.9366549173990875	0.41779344346788116	0.22775819566514766	0.8733098347981749	0.4811385260687927	0.16441311306423678	0.8099647521972624	0.5444836086697019
0.26381903754340263	0.8957285563151036	0.47236192491319406	0.15954759385850636	0.7914571126302071	0.5766333685980893	0.055276150173610206	0.6871856689453079	0.680904812282983
0.4004621717664931	0.10069325764973958	0.19907565646701342	0.49884457058376663	0.7986134847005184	0.9016176011827214	0.6018486870659706	0.3020797729492174	0.002310858832465179
0.959571075439454	0.9393566131591775	0.9191421508789078	0.898927688598632	0.878713226318355	0.8584987640380848	0.8382843017578112	0.8180698394775326	0.7978553771972641
0.48047464158799913	0.2207119623819983	0.03905071682400152	0.2988133960300019	0.5585760752360023	0.8183387544420025	0.9218985663519977	0.6621358871459935	0.4023732079399951
0.32997947269015837	0.005030790964761889	0.3400410546196828	0.6750513182746035	0.989938418070403	0.6549281544155525	0.31991789076063226	0.015092372894284778	0.35010263654920704
0.995444488525392	0.006833267211913796	0.9908889770507839	0.011388778686523326	0.9863334655761463	0.015944290161132746	0.981777954101568	0.020499801635741832	0.9772224426269106
0.3884367412990992	0.9173448880513506	0.22312651740180112	0.47109185324774805	0.8346897761027012	0.1404714054531523	0.5537469651963964	0.7520346641540483	0.057816293504502014
0.4335099114312063	0.8497351328531896	0.1329801771375867	0.5837747785780157	0.6994702657063792	0.01728469000922217	0.7340396457248253	0.5492053985595688	0.16754955715603148
0.37885225084092866	0.9317216237386062	0.24229549831814268	0.44713062710232165	0.8634432474772125	0.1740171220567489	0.5154090033637149	0.7951648712158188	0.1057387457953557
0.97459954155816	0.03810068766275998	0.94919908311632	0.0635011461046	0.92379862467448	0.08890160454644025	0.89839816623264	0.11430206298827938	0.8729977077907911
0.5588281419542102	0.6617577870686845	0.11765628390842031	0.8970703548855228	0.323515574137369	0.45589849683973505	0.7646874321831568	0.014726638793944202	0.7941407097710454
0.8512701246473526	0.7769051869710288	0.7025402492947052	0.6281753116183807	0.5538103739420577	0.479445436265733	0.4050804985894103	0.33071556091308385	0.2563506232367614
0.9437705145941844	0.08434422810872366	0.8875410291883671	0.1405737135145395	0.8313115437825506	0.19680319892035558	0.7750820583767342	0.25303268432617054	0.7188525729709176
0.28681939442952464	0.9302290916442874	0.4263612111409506	0.21704848607381155	0.8604581832885748	0.49613211949666247	0.14727757771809846	0.7906872749328578	0.5659030278523745
0.9666147020128023	0.05007794698079393	0.9332294040256046	0.08346324496798996	0.899844106038407	0.11684854295518621	0.8664588080512039	0.15023384094238124	0.8330735100640116
0.432427046034071	0.8513594309488923	0.13514590793185743	0.5810676150851769	0.7027188618977847	0.013494661119247464	0.7297081841362796	0.5540782928466771	0.1621352301703538
0.46348495483398433	0.19522743225097627	0.0730300903320309	0.3412876129150382	0.6095451354980457	0.8778026580810487	0.8539398193359309	0.5856822967529249	0.317424774169918
0.47455821567111545	0.7881626764933256	0.050883568657768774	0.6863955391777878	0.5763253529866511	0.16095375484890373	0.8982328626844572	0.3644880294799767	0.3727910783555758
0.963577863905165	0.054633204142252256	0.92715572781033	0.09105534023708739	0.8907335917154912	0.1274774763319222	0.8543114556206598	0.1638996124267561	0.8178893195258186
0.35333552890353737	0.030003293355305716	0.2933289421929247	0.6166611777411557	0.9399934132893777	0.7366743511623783	0.4133421156141466	0.09000988006591659	0.23332235548231128
0.5091533660888671	0.7362699508666983	0.018306732177734153	0.7728834152221664	0.47253990173339666	0.2820367813110344	0.9633865356445172	0.2088098526000951	0.5457668304443328
0.47455821567111545	0.7881626764933256	0.050883568657768774	0.6863955391777878	0.5763253529866511	0.16095375484890373	0.8982328626844572	0.3644880294799767	0.3727910783555758
0.8424751705593531	0.7637127558390291	0.6849503411187061	0.6061879263983819	0.5274255116780582	0.44866309695773465	0.36990068223741224	0.2911382675170874	0.21237585279676385
0.471832063462999	0.7922519048055007	0.05633587307400156	0.6795801586574977	0.5845038096110013	0.15141222212049643	0.887328253851993	0.376755714416502	0.3591603173149954
0.9803259955512157	0.029511006673176632	0.9606519911024267	0.049185011121961164	0.9409779866536333	0.06885901557074536	0.9213039822048535	0.08853302001952923	0.9016299777560669
0.41430163913302953	0.12145245869954402	0.1713967217339405	0.46424590216742534	0.7570950826009089	0.9500557369655933	0.6572065565321146	0.36435737609862984	0.07150819566514588
0.9543296390109582	0.0685055414835607	0.9086592780219164	0.11417590247260101	0.8629889170328716	0.159846263461641	0.8173185560438327	0.2055166244506803	0.771648195054786
0.4026197221544052	0.8960704167683906	0.194760555691189	0.5065493053860124	0.7921408335367812	0.09083097245957972	0.6104788886176171	0.6882112503051718	0.013098610772024677
0.27935434977213536	0.9190315246582026	0.44129130045572884	0.19838587443033795	0.8380630493164027	0.5222597757975238	0.11741739908854032	0.7570945739746004	0.603228251139319
0.8515329149034285	0.2227006276448561	0.7030658298068571	0.3711677127414271	0.5545987447102856	0.5196347978379973	0.4061316596137142	0.668101882934566	0.25766457451714286
0.9663141038682714	0.05052884419759096	0.9326282077365428	0.0842147403293182	0.8989423116048142	0.1179006364610452	0.8652564154730855	0.15158653259277255	0.8315705193413503
0.9856809404161232	0.9785214106241847	0.9713618808322464	0.9642023510403002	0.9570428212483696	0.9498832914564311	0.9427237616644928	0.9355642318725402	0.9284047020806002
0.5375794304741752	0.6936308542887367	0.07515886094835023	0.8439485761854353	0.38726170857747344	0.3815280066596126	0.8496822781032918	0.08089256286620927	0.6878971523708706
0.3383677164713541	0.007551574707031161	0.32326456705729145	0.6540807088216142	0.9848968505859218	0.6842870076497383	0.3534708658854162	0.022654724121092706	0.30816141764322835
0.34416732788085924	0.016250991821288863	0.31166534423828096	0.6395816802978507	0.9674980163574174	0.7045856475830052	0.37666931152343686	0.04875297546386559	0.27916336059570146
0.9255572848849832	0.8883359273274739	0.8511145697699664	0.8138932122124565	0.7766718546549477	0.7394504970974369	0.7022291395399303	0.6650077819824216	0.627786424424913
0.9652267456054705	0.9478401184082039	0.9304534912109386	0.9130668640136699	0.8956802368164077	0.8782936096191378	0.8609069824218718	0.8435203552246058	0.8261337280273399
0.9364393446180554	0.9046590169270821	0.8728786892361109	0.8410983615451368	0.8093180338541641	0.7775377061631915	0.7457573784722217	0.713977050781243	0.6821967230902736
0.9674972534179688	0.048754119873046675	0.9349945068359375	0.08125686645507801	0.9024917602539063	0.11375961303710858	0.8699890136718751	0.1462623596191398	0.837486267089837
0.9327794392903644	0.8991691589355466	0.8655588785807288	0.8319485982259094	0.7983383178710932	0.764728037516273	0.7311177571614575	0.6975074768066367	0.6638971964518187
0.9609625922309024	0.9414438883463536	0.9219251844618048	0.9024064805772531	0.8828877766927072	0.8633690728081584	0.8438503689236097	0.8243316650390504	0.8048129611545063
0.9908393409517077	0.013740988572438217	0.9816786819034153	0.022901647620730103	0.972518022855123	0.032062306669022655	0.9633573638068307	0.04122296571731321	0.9541967047585137
0.97371830145518	0.03942254781722987	0.94743660291036	0.06570424636205019	0.9211549043655349	0.09198594490687029	0.89487320582072	0.11826764345168961	0.8685915072758914
0.8225872331195409	0.7338808496793109	0.6451744662390817	0.5564680827988508	0.4677616993586218	0.37905531591839214	0.2903489324781624	0.20164254903793155	0.11293616559770181
0.927475184864468	0.10878722270329755	0.854950369728936	0.1813120378388291	0.7824255545934022	0.25383685297436154	0.7099007394578696	0.3263616681098913	0.637375924322337
0.9019135713577273	0.8528703570365902	0.8038271427154536	0.7547839283943159	0.7057407140731804	0.6566974997520438	0.6076542854309073	0.5586110711097685	0.5095678567886317
0.9396123250325521	0.909418487548827	0.8792246500651042	0.8490308125813766	0.8188369750976541	0.7886431376139298	0.7584493001302085	0.7282554626464812	0.6980616251627532
0.37359780205620663	0.06039670308430978	0.2528043958875865	0.5660054948594827	0.8792065938313772	0.8075923071967207	0.4943912082248262	0.181190109252928	0.1320109897189654
0.9393306520250108	0.09100402196248325	0.8786613040500214	0.15167336993747216	0.8179919560750322	0.2123427179124614	0.7573226081000428	0.27301206588744964	0.6966532601250535
0.4230000813802083	0.13450012207031214	0.15399983723958366	0.4424997965494787	0.7309997558593747	0.9805002848307176	0.6920003255208316	0.403500366210935	0.11500040690103974
0.9929004245334162	0.010649363199869533	0.9858008490668325	0.017748938666449443	0.9787012736002487	0.02484851413302902	0.9716016981336649	0.0319480895996086	0.9645021226670812
0.2653833813137477	0.8980750719706208	0.4692332373725041	0.1634584532843688	0.7961501439412415	0.5711581654018806	0.06153352525499001	0.6942252159118593	0.6730830934312564
0.22807064056396475	0.8421059608459471	0.5438587188720703	0.07017660140991144	0.6842119216918943	0.7017527580261216	0.08771743774414065	0.5263178825378395	0.8596467971801778
0.8789429770575627	0.18158553441365521	0.7578859541151255	0.302642557356092	0.6368289311726871	0.42369958029852883	0.5157719082302511	0.5447566032409634	0.39471488528781207
0.9393306520250108	0.09100402196248325	0.8786613040500214	0.15167336993747216	0.8179919560750322	0.2123427179124614	0.7573226081000428	0.27301206588744964	0.6966532601250535
0.9468652725219724	0.07970209121704053	0.8937305450439449	0.1328368186950677	0.8405958175659147	0.18597154617309475	0.7874610900878898	0.23910627365112058	0.734326362609858
0.36233073340521904	0.9565038998921676	0.2753385331895615	0.40582683351304727	0.9130077997843351	0.23184243308173214	0.44932293362087516	0.8695116996764957	0.18834633297390246
0.21224865383572056	0.18162701924641866	0.5755026923285584	0.969378365410683	0.6367459615071601	0.24287028842502056	0.151005384657117	0.5448810577392553	0.9387567308213661
0.3747941758897567	0.062191263834635024	0.2504116482204861	0.5630145602756071	0.8756174723307257	0.8117796156141429	0.4991767035590263	0.18657379150390319	0.12602912055121418
0.9320777045355897	0.8981165568033845	0.8641554090711794	0.8301942613389726	0.7962331136067691	0.7622719658745616	0.7283108181423588	0.6943496704101506	0.6603885226779451
0.9468652725219724	0.07970209121704053	0.8937305450439449	0.1328368186950677	0.8405958175659147	0.18597154617309475	0.7874610900878898	0.23910627365112058	0.734326362609858
0.3176248762342665	0.023562685648599646	0.3647502475314668	0.7059378094143324	0.9528746287027896	0.6116870668199312	0.2704995049370652	0.07068805694579838	0.41187561882866475
0.9740036434597432	0.9610054651896123	0.9480072869194864	0.9350091086493537	0.9220109303792245	0.9090127521090953	0.896014573838973	0.8830163955688368	0.8700182172987075
0.9543296390109582	0.0685055414835607	0.9086592780219164	0.11417590247260101	0.8629889170328716	0.159846263461641	0.8173185560438327	0.2055166244506803	0.771648195054786
0.3753702799479166	0.0630554199218748	0.24925944010416634	0.5615743001302076	0.8738891601562462	0.8137959798177051	0.5014811197916658	0.18916625976562262	0.12314860026041519
0.28151206970214826	0.9222681045532213	0.4369758605957027	0.20378017425537054	0.8445362091064427	0.5147077560424795	0.12604827880859304	0.7668043136596601	0.5924396514892536
0.35694936116536446	0.0354240417480467	0.2861012776692704	0.6076265970865874	0.9291519165038985	0.7493227640787719	0.42779744466145797	0.10627212524413865	0.2152531941731748
0.9067765765719942	0.1398351351420083	0.8135531531439874	0.2330585585700139	0.7203297297159811	0.3262819819980184	0.6271063062879747	0.4195054054260242	0.5338828828599684
0.24487982855902757	0.13268025716145804	0.5102403428819446	0.887800428602428	0.7346394856770813	0.35707939995659566	0.020480685763889173	0.39804077148437367	0.775600857204856
0.2499211629231768	0.8748817443847648	0.500157674153646	0.12480290730794186	0.7497634887695297	0.6252759297688799	0.00031534830729207375	0.6246452331542922	0.7503941853841143
0.314618682861328	0.9719280242919907	0.3707626342773436	0.2865467071533193	0.9438560485839814	0.3988346099853507	0.2584747314453113	0.9157840728759612	0.4269065856933564
0.9825815836588537	0.9738723754882768	0.9651631673177076	0.9564539591471344	0.9477447509765535	0.9390355428059882	0.9303263346354151	0.9216171264648303	0.9129079182942689
0.965992567274305	0.05101114908854132	0.9319851345486101	0.08501858181423594	0.8979777018229111	0.11902601453993056	0.8639702690972202	0.1530334472656235	0.8299628363715252
0.9870090908474368	0.9805136362711552	0.9740181816948735	0.967522727118592	0.9610272725423104	0.9545318179660287	0.9480363633897472	0.94154090881345	0.935045454237184
0.16247016059027763	0.743705240885416	0.6750596788194443	0.09382459852430536	0.487410481770832	0.9313544379340097	0.3501193576388887	0.23111572265624702	0.8123508029513815
0.8424751705593531	0.7637127558390291	0.6849503411187061	0.6061879263983819	0.5274255116780582	0.44866309695773465	0.36990068223741224	0.2911382675170874	0.21237585279676385
0.314618682861328	0.9719280242919907	0.3707626342773436	0.2865467071533193	0.9438560485839814	0.3988346099853507	0.2584747314453113	0.9157840728759612	0.4269065856933564
0.29720026652018217	0.9458003997802714	0.4055994669596351	0.24300066630045503	0.8916007995605428	0.45979906717936025	0.1888010660807281	0.8374011993408141	0.5139986673990846
0.2806112501356336	0.07908312479654889	0.4387774997287325	0.7984718746609142	0.8418337504068991	0.4821393754747164	0.12244500054253371	0.23724937438964577	0.5969437493218284
0.6293568929036458	0.5559646606445308	0.25871378580729165	0.9266077677408814	0.11192932128906163	0.702749125162758	0.4825724283854148	0.3321060180664056	0.8532155354817628
0.8652698940700952	0.7979048411051424	0.7305397881401905	0.6631747351752382	0.5958096822102847	0.5284446292453322	0.46107957628037965	0.3937145233154271	0.32634947035047623
0.9825815836588537	0.9738723754882768	0.9651631673177076	0.9564539591471344	0.9477447509765535	0.9390355428059882	0.9303263346354151	0.9216171264648303	0.9129079182942689
0.29720026652018217	0.9458003997802714	0.4055994669596351	0.24300066630045503	0.8916007995605428	0.45979906717936025	0.1888010660807281	0.8374011993408141	0.5139986673990846
0.46918400658501513	0.20377600987752253	0.06163198682996951	0.32703998353746166	0.5924479802449534	0.857855976952445	0.8767360263400572	0.6113280296325625	0.34592003292507334
0.8699786716037327	0.8049680074055985	0.7399573432074653	0.6749466790093308	0.609936014811197	0.5449253506130631	0.47991468641493074	0.41490402221679545	0.3498933580186616
0.9911737230088977	0.9867605845133389	0.9823474460177954	0.9779343075222442	0.9735211690266778	0.9691080305311419	0.9646948920355908	0.9602817535399938	0.955868615044463
0.409598626030816	0.8856020609537745	0.1808027479383676	0.5239965650770398	0.771204121907549	0.06640480889214273	0.6383945041232633	0.6568061828613235	0.04799313015407969
0.8427760230170356	0.2358359654744463	0.6855520460340707	0.3930599424574108	0.5283280690511052	0.5502839194403748	0.3711040920681413	0.7075078964233344	0.21388011508517668
0.9666147020128023	0.05007794698079393	0.9332294040256046	0.08346324496798996	0.899844106038407	0.11684854295518621	0.8664588080512039	0.15023384094238124	0.8330735100640116
0.4230000813802083	0.13450012207031214	0.15399983723958366	0.4424997965494787	0.7309997558593747	0.9805002848307176	0.6920003255208316	0.403500366210935	0.11500040690103974
0.36233073340521904	0.9565038998921676	0.2753385331895615	0.40582683351304727	0.9130077997843351	0.23184243308173214	0.44932293362087516	0.8695116996764957	0.18834633297390246
0.43009965684678797	0.8548505147298167	0.13980068630642362	0.5752491421169695	0.7097010294596332	0.005348798963757506	0.7203986273871508	0.5645515441894478	0.15049828423393907
0.24406509399414056	0.8660976409912107	0.5118698120117184	0.11016273498535123	0.7321952819824213	0.645772171020508	0.023739624023436767	0.5982929229736296	0.7796745300292907
0.9811867819892036	0.0282198270161943	0.9623735639784072	0.04703304502699068	0.9435603459676036	0.06584626303778707	0.9247471279568049	0.08465948104858245	0.9059339099460061
0.8432200113932289	0.7648300170898433	0.6864400227864578	0.6080500284830722	0.5296600341796867	0.4512700398763001	0.37288004557291554	0.2944900512695299	0.21610005696614443
0.2323323567708333	0.1515014648437497	0.5353352864583331	0.9191691080729134	0.6969970703124985	0.31316324869791545	0.07067057291666612	0.45450439453124636	0.8383382161458268
0.9422545962863489	0.9133818944295221	0.8845091925726977	0.855636490715874	0.8267637888590442	0.7978910870022209	0.7690183851453953	0.7401456832885662	0.7112729814317442
0.40144157409667947	0.8978376388549796	0.1971168518066404	0.5036039352416989	0.7956752777099593	0.09495449066162043	0.6057662963867172	0.693512916564939	0.007207870483397771
0.3753702799479166	0.0630554199218748	0.24925944010416634	0.5615743001302076	0.8738891601562462	0.8137959798177051	0.5014811197916658	0.18916625976562262	0.12314860026041519
0.36413417392306846	0.9537987391153953	0.2717316521538624	0.4103354348076712	0.9075974782307906	0.22553039126925856	0.4565366956922726	0.8613962173461793	0.17932913038465514
0.3431176503499348	0.014676475524902144	0.31376469930012973	0.6422058741251617	0.9706470489501824	0.7009117762247692	0.3724706013997382	0.04402942657470399	0.28441174825032345
0.3321226331922743	0.9981839497883855	0.33575473361545094	0.3303065829806855	0.9963678995767711	0.33757078382703876	0.3284905327690978	0.9945518493651566	0.3393868340386249
0.33002077738444013	0.995031166076639	0.3399584452311192	0.3250519434610998	0.9900623321532781	0.3449272791544584	0.3200831095377594	0.9850934982299171	0.349896113077797
0.9908393409517077	0.013740988572438217	0.9816786819034153	0.022901647620730103	0.972518022855123	0.032062306669022655	0.9633573638068307	0.04122296571731321	0.9541967047585137
0.9366358439127596	0.9049537658691393	0.8732716878255191	0.8415896097818989	0.8099075317382787	0.7782254536946586	0.7465433756510382	0.7148612976074181	0.6831792195637979
0.9603305392795148	0.9404958089192706	0.9206610785590298	0.9008263481987844	0.8809916178385413	0.8611568874782941	0.841322157118055	0.8214874267578118	0.8016526963975688
0.9657702975802961	0.9486554463704422	0.9315405951605922	0.914425743950737	0.8973108927408844	0.8801960415310272	0.8630811903211791	0.8459663391113266	0.8288514879014739
0.9652267456054705	0.9478401184082039	0.9304534912109386	0.9130668640136699	0.8956802368164077	0.8782936096191378	0.8609069824218718	0.8435203552246058	0.8261337280273399
0.3166778776380751	0.024983183542886755	0.36664424472384927	0.7083053059048104	0.9500336329142116	0.6083725717332615	0.2667115105522998	0.07494955062866004	0.4166106118096209
0.9680628458658859	0.04790573120117125	0.9361256917317717	0.07984288533528572	0.9041885375976577	0.11178003946940007	0.8722513834635379	0.1437171936035142	0.8403142293294225
0.3440702650282118	0.9838946024576756	0.3118594699435757	0.3601756625705289	0.967789204915351	0.2957540724012573	0.3762810601128459	0.9516838073730266	0.27964867485893774
0.18895100487603067	0.7834265073140461	0.6220979902479385	0.027622487809922935	0.5668530146280921	0.8386714829338899	0.2441959804958771	0.3502795219421355	0.9447550243801556
0.1550007290310328	0.2674989064534502	0.6899985419379344	0.8875018225775803	0.4650021870930977	0.04250255160861416	0.37999708387586884	0.8024967193603486	0.7750036451551605
0.8046427090962727	0.29303593635559033	0.6092854181925452	0.4883932272593171	0.4139281272888178	0.6837505181630422	0.21857083638508945	0.8791078090667677	0.023213545481363007
0.5982235378689237	0.39733530680338536	0.19644707573784737	0.004441155327690405	0.20532938639322773	0.4062176174587663	0.6071058485243043	0.8079940795898359	0.9911176893445924
0.10122816297743054	0.34815775553385364	0.7975436740451382	0.7530704074435746	0.30368448893229116	0.14570142957899213	0.5950873480902763	0.9555267333983941	0.5061408148871491
0.12675781249999996	0.3098632812499995	0.7464843749999994	0.8168945312499984	0.3802734374999993	0.05634765624999949	0.49296874999999896	0.9295898437499786	0.6337890624999969
0.29658545388115765	0.9448781808217359	0.40682909223768415	0.241463634702894	0.8897563616434682	0.4619509114159467	0.1863418155246297	0.8346345424652022	0.5170727305942078
0.24251980251736116	0.8637797037760414	0.5149603949652775	0.10629950629340246	0.7275594075520828	0.6511806911892338	0.029920789930555025	0.5913391113281198	0.7874009874131883
0.10122816297743054	0.34815775553385364	0.7975436740451382	0.7530704074435746	0.30368448893229116	0.14570142957899213	0.5950873480902763	0.9555267333983941	0.5061408148871491
0.7720140245225694	0.3419789632161454	0.5440280490451388	0.5699649386935752	0.31604207356770686	0.7979509141710023	0.0880560980902767	0.974063110351492	0.13992987738715035
0.818655310736762	0.2720170338948563	0.637310621473524	0.45336172315809364	0.45596593221028525	0.6347064124213302	0.27462124294704804	0.8160511016845602	0.09327655368381005
0.6020860036214192	0.5968709945678705	0.20417200724283835	0.9947849909463605	0.19374198913574103	0.6073010126749647	0.5916559855143223	0.20938701629638523	0.9895699818927209
0.4187001758151583	0.8719497362772615	0.16259964836968333	0.546750439537895	0.7438994725545228	0.03454938464694557	0.6748007032606311	0.6158492088317842	0.09350087907579019
0.8918935351901587	0.16215969721476187	0.7837870703803167	0.2702661620246035	0.6756806055704749	0.3783726268344445	0.5675741407606334	0.48647909164428627	0.45946767595079363
0.2517204920450846	0.12241926193237251	0.4965590159098304	0.8706987698872866	0.7551614761352515	0.38102172215779595	0.006881968180338371	0.36725778579711654	0.7413975397745731
0.863107999165853	0.20533800125122048	0.7262159983317055	0.3422300020853676	0.5893239974975572	0.4791220029195158	0.45243199666341094	0.6160140037536601	0.31553999582926195
0.8918935351901587	0.16215969721476187	0.7837870703803167	0.2702661620246035	0.6756806055704749	0.3783726268344445	0.5675741407606334	0.48647909164428627	0.45946767595079363
0.8989719814724388	0.15154202779134063	0.7979439629448777	0.25257004631890123	0.6969159444173152	0.35359806484646195	0.5958879258897555	0.4546260833740212	0.4948599073621943
0.35982695685492594	0.9602595647176098	0.28034608629014746	0.39956739213731485	0.9205191294352195	0.24060565100775777	0.43930782741970364	0.8807786941528293	0.20086521572536964
0.3070814344618056	0.9606221516927075	0.3858371310763884	0.26770358615451384	0.921244303385415	0.42521497938367914	0.2283257378472221	0.8818664550781224	0.4645928276909703
0.9726076126098614	0.041088581085204634	0.9452152252197228	0.06848096847534113	0.9178228378295792	0.09587335586547763	0.8904304504394389	0.12326574325561379	0.8630380630493069
0.2758894178602429	0.08616587320963476	0.4482211642795133	0.8102764553493909	0.827668253580724	0.46561296251085005	0.10355767144097106	0.25849761962890283	0.6205529106987816
0.7987428029378252	0.3018857955932611	0.5974856058756505	0.5031429926554353	0.396228408813475	0.7044001897176083	0.19497121175130094	0.9056573867797673	0.0062859853108705455
0.6761082967122396	0.5141624450683592	0.3522165934244792	0.19027074178059866	0.02832489013671835	0.13362096150715952	0.29556681315103994	0.45751266479491837	0.6194585164387979
0.3440702650282118	0.9838946024576756	0.3118594699435757	0.3601756625705289	0.967789204915351	0.2957540724012573	0.3762810601128459	0.9516838073730266	0.27964867485893774
0.4669787300957573	0.7995319048563633	0.06604253980848518	0.6674468252393925	0.5990638097127265	0.13442555533514944	0.8679149203830256	0.39859571456908993	0.33489365047878494
0.963577863905165	0.054633204142252256	0.92715572781033	0.09105534023708739	0.8907335917154912	0.1274774763319222	0.8543114556206598	0.1638996124267561	0.8178893195258186
0.965992567274305	0.05101114908854132	0.9319851345486101	0.08501858181423594	0.8979777018229111	0.11902601453993056	0.8639702690972202	0.1530334472656235	0.8299628363715252
0.2806112501356336	0.07908312479654889	0.4387774997287325	0.7984718746609142	0.8418337504068991	0.4821393754747164	0.12244500054253371	0.23724937438964577	0.5969437493218284
0.36413417392306846	0.9537987391153953	0.2717316521538624	0.4103354348076712	0.9075974782307906	0.22553039126925856	0.4565366956922726	0.8613962173461793	0.17932913038465514
0.9789834764268656	0.03152478535970038	0.9579669528537311	0.05254130893283371	0.9369504292805967	0.07355783250596704	0.9159339057074622	0.09457435607909925	0.8949173821343172
0.9948617935180694	0.007707309722900013	0.9897235870361387	0.012845516204833096	0.9845853805541818	0.0179837226867664	0.9794471740722424	0.023121929168699373	0.9743089675903029
0.143087026807997	0.7146305402119955	0.713825946384006	0.14228243298000676	0.4292610804239908	0.9991954061719582	0.42765189276801074	0.14389162063598526	0.7154351340399845
0.18895100487603067	0.7834265073140461	0.6220979902479385	0.027622487809922935	0.5668530146280921	0.8386714829338899	0.2441959804958771	0.3502795219421355	0.9447550243801556
0.4669787300957573	0.7995319048563633	0.06604253980848518	0.6674468252393925	0.5990638097127265	0.13442555533514944	0.8679149203830256	0.39859571456908993	0.33489365047878494
0.20817294650607632	0.8122594197591145	0.5836541069878469	0.020432366265190627	0.6245188395182291	0.7713946872287306	0.16730821397569373	0.43677825927734204	0.9591352674696231
0.5563803778754338	0.33457056681315056	0.11276075575086764	0.10904905531141484	0.3308588663736981	0.5526686774359802	0.7744784884982632	0.9962882995603594	0.7819018893771649
0.471832063462999	0.7922519048055007	0.05633587307400156	0.6795801586574977	0.5845038096110013	0.15141222212049643	0.887328253851993	0.376755714416502	0.3591603173149954
0.6293568929036458	0.5559646606445308	0.25871378580729165	0.9266077677408814	0.11192932128906163	0.702749125162758	0.4825724283854148	0.3321060180664056	0.8532155354817628
0.625731743706597	0.4385976155598953	0.25146348741319413	0.06432935926649219	0.12280476888020819	0.30993889702690935	0.4970730251736113	0.6842071533203096	0.8713412814670028
0.9983860757615777	0.0024208863576250517	0.9967721515231553	0.004034810596041827	0.995158227284733	0.005648734834458713	0.9935443030463107	0.0072626590728746	0.9919303788078884
0.8658325513203935	0.7987488269805908	0.7316651026407871	0.664581378300984	0.5974976539611807	0.5304139296213775	0.4633302052815742	0.3962464809417695	0.3291627566019678
0.5569650755988227	0.6645523866017657	0.11393015119764527	0.8924126889970565	0.3291047732035315	0.4493777645958782	0.7721396976047102	0.006342840194700106	0.784825377994113
0.07352026833428271	0.38971959749857543	0.8529594633314341	0.6838006708357067	0.22056080500284792	0.24267906083000956	0.7059189266628684	0.8308412075042685	0.36760134167141345
0.9925375514560287	0.011193672815958289	0.9850751029120455	0.01865612135993111	0.9776126543680682	0.026118569903903266	0.970150205824091	0.03358101844787498	0.9626877572801136
0.9983860757615777	0.0024208863576250517	0.9967721515231553	0.004034810596041827	0.995158227284733	0.005648734834458713	0.9935443030463107	0.0072626590728746	0.9919303788078884
0.6193623436821829	0.5709564844767251	0.23872468736436592	0.9515941407945411	0.14191296895345018	0.6677682028876402	0.522550625271266	0.2871305465698232	0.9031882815890822
0.5585789998372396	0.337868499755859	0.11715799967447904	0.10355250040690112	0.3242630004882805	0.5449735005696601	0.7656840006510396	0.9863945007323118	0.7928949991861949
0.31913175847795283	0.021302362283070364	0.3617364830440942	0.7021706038051176	0.9573952754338495	0.6169611546728329	0.27652703391181044	0.06390708684921176	0.4043412076102352
0.9529246356752186	0.07061304648717204	0.905849271350437	0.11768841081195369	0.8587739070256527	0.16476377513673435	0.811698542700874	0.21183913946151633	0.7646231783760878
0.29005435572730154	0.935081533590953	0.4198912885453968	0.22513588931825368	0.8701630671819028	0.48480975495444434	0.1602174229092057	0.8052446007728543	0.5497282213634902
0.36182658672332757	0.04273988008499119	0.2763468265533443	0.5954335331916809	0.9145202398300161	0.7663930535316444	0.4473063468933096	0.12821964025497223	0.19086706638336037
0.9720797088411135	0.9581195632616654	0.9441594176822269	0.9301992721027755	0.9162391265233307	0.9022789809438858	0.8883188353644473	0.874358689784996	0.8603985442055512
0.5147452884250217	0.27211793263753226	0.029490576850043304	0.2131367789374452	0.4557641347249335	0.6983914905124201	0.941018846299894	0.816353797912588	0.5737264421251057
0.2877300686306422	0.9315951029459616	0.424539862738715	0.21932517157660525	0.8631902058919232	0.49294475979274976	0.15092027452256784	0.7947853088378805	0.5613496568467845
0.7537077585856119	0.6305616378784175	0.5074155171712238	0.38426939646402913	0.2611232757568349	0.1379771550496408	0.014831034342446592	0.10831508636474396	0.23146120707193818
0.9317670610215929	0.8976505915323874	0.8635341220431858	0.8294176525539824	0.7953011830647748	0.7611847135755729	0.7270682440863692	0.6929517745971623	0.6588353051079614
0.3197551515367296	0.020367272694904903	0.3604896969265403	0.7006121211581753	0.959265454610182	0.6191430303785528	0.2790206061469177	0.06110181808471471	0.4012242423163507
0.9580265045166019	0.9370397567749013	0.9160530090332017	0.8950662612914995	0.8740795135498025	0.853092765808103	0.8321060180664034	0.811119270324699	0.7901325225829989
0.8658325513203935	0.7987488269805908	0.7316651026407871	0.664581378300984	0.5974976539611807	0.5304139296213775	0.4633302052815742	0.3962464809417695	0.3291627566019678
0.8732949998643664	0.19005750020345002	0.7465899997287322	0.3167625003390834	0.6198849995930982	0.4434675004747167	0.49317999945746427	0.5701725006103492	0.36647499932183036
0.33810325198703317	0.9928451220194321	0.323793496025933	0.34525812996758254	0.9856902440388641	0.31663861804538274	0.3524130079481316	0.9785353660582962	0.30948374006483115
0.24487982855902757	0.13268025716145804	0.5102403428819446	0.887800428602428	0.7346394856770813	0.35707939995659566	0.020480685763889173	0.39804077148437367	0.775600857204856
0.3520984649658202	0.9718523025512671	0.29580307006835915	0.3802461624145498	0.943704605102527	0.2676553726196276	0.4083938598632787	0.9155569076537904	0.2395076751708961
0.3611219829983179	0.9583170255025198	0.2777560340033638	0.40280495749579426	0.9166340510050396	0.23607305950588642	0.44448793199326975	0.8749510765075594	0.19439008500840804
0.28151206970214826	0.9222681045532213	0.4369758605957027	0.20378017425537054	0.8445362091064427	0.5147077560424795	0.12604827880859304	0.7668043136596601	0.5924396514892536
0.9870090908474368	0.9805136362711552	0.9740181816948735	0.967522727118592	0.9610272725423104	0.9545318179660287	0.9480363633897472	0.94154090881345	0.935045454237184
0.3431176503499348	0.014676475524902144	0.31376469930012973	0.6422058741251617	0.9706470489501824	0.7009117762247692	0.3724706013997382	0.04402942657470399	0.28441174825032345
0.9789834764268656	0.03152478535970038	0.9579669528537311	0.05254130893283371	0.9369504292805967	0.07355783250596704	0.9159339057074622	0.09457435607909925	0.8949173821343172
0.36153856913248683	0.042307853698730136	0.27692286173502556	0.5961535771687814	0.9153842926025276	0.7653849919637007	0.4461542765299462	0.12692356109618896	0.19230715433756262
0.4026197221544052	0.8960704167683906	0.194760555691189	0.5065493053860124	0.7921408335367812	0.09083097245957972	0.6104788886176171	0.6882112503051718	0.013098610772024677
0.35694936116536446	0.0354240417480467	0.2861012776692704	0.6076265970865874	0.9291519165038985	0.7493227640787719	0.42779744466145797	0.10627212524413865	0.2152531941731748
0.3520984649658202	0.9718523025512671	0.29580307006835915	0.3802461624145498	0.943704605102527	0.2676553726196276	0.4083938598632787	0.9155569076537904	0.2395076751708961
0.36153856913248683	0.042307853698730136	0.27692286173502556	0.5961535771687814	0.9153842926025276	0.7653849919637007	0.4461542765299462	0.12692356109618896	0.19230715433756262
0.04536705017089826	0.5680505752563474	0.9092658996582031	0.3865823745727536	0.13610115051269467	0.658784675598143	0.8185317993164063	0.29584827423095483	0.22683525085449197
0.8449742211235894	0.23253866831461578	0.6899484422471789	0.3875644471910267	0.5349226633707673	0.5425902260674369	0.37989688449435777	0.6976160049438476	0.22487110561794577
0.5476235707600909	0.6785646438598629	0.09524714152018199	0.869058926900226	0.35712928771972596	0.41668249766031795	0.8095057169596349	0.035693931579589	0.738117853800452
0.2000017801920574	0.19999732971191353	0.5999964396158853	1.0	0.6000053405761712	0.20000623067220002	0.19999287923177067	0.5999919891357377	1.0
0.6822232988145615	0.47666505177815743	0.3644465976291229	0.7944417529635965	0.04666989644368391	0.8877815458509648	0.27110680474175386	0.570004844665525	0.5888835059271904
0.3686802758110892	0.9469795862833645	0.26263944837782116	0.4217006895277231	0.8939591725667292	0.20961903466118625	0.47472110324435635	0.8409387588500938	0.15659862094455257
0.9276144239637583	0.10857836405436172	0.8552288479275164	0.18096394009060313	0.7828432718912746	0.25334951612684364	0.7104576958550304	0.3257350921630834	0.638072119818788
0.17565532260470917	0.7634829839070632	0.6486893547905813	0.060861693488226676	0.5269659678141263	0.8852063708835056	0.29737870958116164	0.29044895172118956	0.8782766130235291
0.48500179714626734	0.22750269571940096	0.029996405707464646	0.28749550713433103	0.5449946085611963	0.8024937099880601	0.9400071885850529	0.6825080871582	0.4250089857313335
0.9753341674804701	0.9630012512207051	0.9506683349609403	0.9383354187011708	0.9260025024414104	0.9136695861816454	0.9013366699218804	0.8890037536621074	0.8766708374023415
0.12232373555501297	0.6834856033325195	0.7553525288899736	0.1941906611124672	0.36697120666503824	0.9281330744425395	0.5107050577799472	0.05045680999755742	0.6116186777750623
0.3116106669108074	0.03258399963378833	0.37677866617838485	0.7209733327229805	0.934832000732426	0.5906373341878246	0.24644266764322964	0.09775199890136488	0.44194666544596095
0.9974260118272509	0.9961390177408762	0.9948520236545016	0.9935650295680397	0.9922780354817525	0.990991041395378	0.9897040473090034	0.9884170532225501	0.9871300591360794
0.3227274576822915	0.9840911865234403	0.3545450846354171	0.30681864420572846	0.9681823730468805	0.37045389811197893	0.29090983072916554	0.9522735595703208	0.3863627115885415
0.25145799848768435	0.1228130022684728	0.4970840030246305	0.8713550037807869	0.754373995463052	0.3801029947068941	0.005831993950737302	0.36843900680541497	0.7427100075615737
0.3116106669108074	0.03258399963378833	0.37677866617838485	0.7209733327229805	0.934832000732426	0.5906373341878246	0.24644266764322964	0.09775199890136488	0.44194666544596095
0.3090366787380643	0.03644498189290302	0.381926642523871	0.727408303154838	0.9271100362141846	0.5816283755832219	0.23614671495225614	0.10933494567870783	0.4548166063096759
0.20294706556532105	0.8044205983479814	0.5941058688693571	0.007367663913302236	0.6088411966959628	0.7896852705213722	0.18821173773871425	0.413261795043941	0.9852646721732821
0.365661875406901	0.04849281311035125	0.2686762491861975	0.5858453114827467	0.9030143737792942	0.7798165639241483	0.46264750162760404	0.14547843933105264	0.17169062296549342
0.8208206494649246	0.26876902580261197	0.6416412989298492	0.4479483763376866	0.46246194839477306	0.6271277268727602	0.28328259785969845	0.806307077407828	0.10410324732462306
0.9727601793077242	0.9591402689615862	0.9455203586154484	0.9319004482693104	0.9182805379231725	0.9046606275770346	0.8910407172308967	0.8774208068847513	0.8638008965386209
0.9974260118272509	0.9961390177408762	0.9948520236545016	0.9935650295680397	0.9922780354817525	0.990991041395378	0.9897040473090034	0.9884170532225501	0.9871300591360794
0.3090366787380643	0.03644498189290302	0.381926642523871	0.727408303154838	0.9271100362141846	0.5816283755832219	0.23614671495225614	0.10933494567870783	0.4548166063096759
0.2506743537055123	0.8760115305582691	0.4986512925889751	0.12668588426378058	0.7520230611165365	0.6226397620307048	0.0026974148220489935	0.6280345916748025	0.7466282314724384
0.959571075439454	0.9393566131591775	0.9191421508789078	0.898927688598632	0.878713226318355	0.8584987640380848	0.8382843017578112	0.8180698394775326	0.7978553771972641
0.14316719902886288	0.2852492014567054	0.713665601942274	0.8579179975721567	0.42950159708658797	0.0010851966010192449	0.42733120388454804	0.8557476043701049	0.7158359951443134
0.4400457170274523	0.16006857554117837	0.11990856594509547	0.3998857074313691	0.6798628489176426	0.9598399904039118	0.7601828681098103	0.4802057266235339	0.20022858513726072
0.401079347398546	0.10161902109781873	0.19784130520290732	0.49730163150363393	0.7967619578043571	0.9037777158949004	0.6043173895941809	0.30485706329345386	0.005396736992728357
0.996420563591844	0.9946308453877285	0.9928411271836882	0.9910514089795789	0.9892616907754569	0.9874719725714104	0.9856822543673261	0.9838925361631854	0.9821028179591577
0.303640662299262	0.04453900655110621	0.3927186754014752	0.740898344251844	0.9109219868977758	0.5627423180474154	0.21456264919704737	0.1336170196533164	0.48179668850368573
0.5629824532402887	0.34447367986043265	0.125964906480577	0.09254386689927796	0.31105264027913304	0.5295614136589875	0.7480701870388419	0.966578960418667	0.8149122662014385
0.9513176388210716	0.07302354176839143	0.902635277642143	0.1217059029473192	0.8539529164632118	0.17038826412624664	0.805270555284286	0.21907062530517296	0.7565881941053576
0.9928135977850953	0.01077960332234651	0.9856271955701905	0.01796600553724459	0.9784407933552857	0.025152407752142225	0.9712543911403809	0.03233880996704008	0.9640679889254762
0.20294706556532105	0.8044205983479814	0.5941058688693571	0.007367663913302236	0.6088411966959628	0.7896852705213722	0.18821173773871425	0.413261795043941	0.9852646721732821
0.15429602728949643	0.7314440409342449	0.6914079454210066	0.11425993177625804	0.46288808186848884	0.9599639044867628	0.3828158908420132	0.19433212280273227	0.7714801364474762
0.4177594078911674	0.8733608881632471	0.16448118421766444	0.544398519727918	0.7467217763264942	0.03784207238091242	0.6710376315646678	0.6200826644897414	0.08879703945583595
0.5954918119642468	0.6067622820536291	0.19098362392849333	0.9887295299105833	0.2135245641072584	0.5842213418748626	0.61803275214301	0.17971315383910758	0.9774590598211665
0.6039141125149197	0.4058711687723793	0.20782822502983944	0.009785281287298941	0.18825766245523967	0.3863006061977796	0.5843435499403173	0.7823864936828515	0.980429437425325
0.46918400658501513	0.20377600987752253	0.06163198682996951	0.32703998353746166	0.5924479802449534	0.857855976952445	0.8767360263400572	0.6113280296325625	0.34592003292507334
0.3391626781887478	0.008744017283121575	0.32167464362250386	0.6520933045281296	0.9825119654337237	0.6870693736606147	0.3566507127549895	0.026232051849363947	0.3041866090562594
0.8287726720174152	0.7431590080261224	0.6575453440348304	0.5719316800435374	0.4863180160522449	0.40070435206095234	0.3150906880696609	0.22947702407836734	0.1438633600870748
0.8699786716037327	0.8049680074055985	0.7399573432074653	0.6749466790093308	0.609936014811197	0.5449253506130631	0.47991468641493074	0.41490402221679545	0.3498933580186616
0.3391626781887478	0.008744017283121575	0.32167464362250386	0.6520933045281296	0.9825119654337237	0.6870693736606147	0.3566507127549895	0.026232051849363947	0.3041866090562594
0.878804948594835	0.8182074228922519	0.7576098971896701	0.6970123714870875	0.6364148457845038	0.5758173200819225	0.5152197943793402	0.4546222686767558	0.3940247429741751
0.9048233032226562	0.1427650451660153	0.8096466064453125	0.2379417419433585	0.7144699096679673	0.33311843872070224	0.619293212890625	0.428295135498044	0.5241165161132788
0.3431445863511826	0.014716879526773807	0.31371082729763444	0.6421385341220431	0.9705662409464436	0.7010060522291371	0.37257834540473056	0.04415063858032087	0.2842770682440864
0.2499211629231768	0.8748817443847648	0.500157674153646	0.12480290730794186	0.7497634887695297	0.6252759297688799	0.00031534830729207375	0.6246452331542922	0.7503941853841143
0.9911737230088977	0.9867605845133389	0.9823474460177954	0.9779343075222442	0.9735211690266778	0.9691080305311419	0.9646948920355908	0.9602817535399938	0.955868615044463
0.878804948594835	0.8182074228922519	0.7576098971896701	0.6970123714870875	0.6364148457845038	0.5758173200819225	0.5152197943793402	0.4546222686767558	0.3940247429741751
0.9739816453721788	0.039027531941731475	0.9479632907443576	0.06504588656955257	0.9219449361165312	0.09106424119737311	0.8959265814887152	0.11708259582519298	0.8699082268608853
0.24581847720675998	0.1312722841898596	0.5083630455864796	0.8854538069830952	0.737455431620278	0.36036467022365826	0.01672609117295909	0.393816852569576	0.7709076139661903
0.3956133312649195	0.9065800031026197	0.20877333747016047	0.48903332816229783	0.8131600062052393	0.11535334057278002	0.5824533250596764	0.719740009307859	0.021933343675399453
0.8369469748602971	0.24457953770955387	0.6738939497205942	0.40763256284925653	0.5108409245808905	0.5706855879889591	0.3477878994411886	0.7337386131286594	0.18473487430148428
0.30242447323269284	0.9536367098490364	0.39515105353461377	0.2560611830817321	0.9072734196980728	0.44151434368557296	0.20969789293077146	0.8609101295471028	0.4878776338365307
0.42426448398166206	0.8636032740275059	0.15147103203667545	0.5606612099541551	0.727206548055012	0.015074306064181697	0.6970579359266459	0.590809822082518	0.12132241990831028
0.6193623436821829	0.5709564844767251	0.23872468736436592	0.9515941407945411	0.14191296895345018	0.6677682028876402	0.522550625271266	0.2871305465698232	0.9031882815890822
0.8287726720174152	0.7431590080261224	0.6575453440348304	0.5719316800435374	0.4863180160522449	0.40070435206095234	0.3150906880696609	0.22947702407836734	0.1438633600870748
0.7509760114881726	0.37353598276774036	0.5019520229763452	0.6225599712795671	0.2529280344645177	0.871583959791391	0.003904045952690338	0.8793920516967696	0.24511994255913405
0.939216656155056	0.09117501576741494	0.878433312310112	0.15195835961235882	0.817649968465168	0.2127417034573016	0.756866624620224	0.2735250473022439	0.6960832807752801
0.9048233032226562	0.1427650451660153	0.8096466064453125	0.2379417419433585	0.7144699096679673	0.33311843872070224	0.619293212890625	0.428295135498044	0.5241165161132788
0.9739816453721788	0.039027531941731475	0.9479632907443576	0.06504588656955257	0.9219449361165312	0.09106424119737311	0.8959265814887152	0.11708259582519298	0.8699082268608853
0.24581847720675998	0.1312722841898596	0.5083630455864796	0.8854538069830952	0.737455431620278	0.36036467022365826	0.01672609117295909	0.393816852569576	0.7709076139661903
0.6663500467936196	0.49952507019042924	0.3327000935872393	0.1658751169840491	0.0009498596191395148	0.16777483622233003	0.3345998128255212	0.5014247894287092	0.6682497660318987
0.8502051459418402	0.22469228108723893	0.7004102918836803	0.37448713514539855	0.5506154378255197	0.5242819892035575	0.40082058376736074	0.6740768432617135	0.25102572970919945
0.6498903910319009	0.5251644134521478	0.299780782063802	0.8752740224202451	0.05032882690429563	0.7746163686116516	0.4004384358723936	0.4245067596435519	0.7505480448404901
0.19750374688042516	0.7962556203206373	0.6049925062391494	0.006240632798936385	0.5925112406412747	0.8087368859185057	0.2099850124782987	0.3887668609619107	0.9875187344021213
0.9341368781195741	0.9012053171793611	0.8682737562391483	0.8353421952989353	0.8024106343587223	0.7694790734185094	0.7365475124782965	0.7036159515380773	0.6706843905978706
0.17486911349826384	0.23769632975260357	0.6502617730034719	0.937172783745658	0.5246073404947914	0.11204189724392266	0.30052354600694386	0.7130889892578052	0.874345567491307
0.2736414591471352	0.9104621887207022	0.452717081705729	0.18410364786783784	0.8209243774414045	0.542254892985025	0.09456583658854056	0.7313865661621033	0.6317927042643212
0.26685511271158824	0.9002826690673812	0.46628977457682275	0.1671377817789702	0.8005653381347625	0.5660071055094391	0.06742045084635284	0.7008480072021406	0.6657244364420534
0.1752404954698349	0.23713925679524706	0.6495190090603291	0.938101238674583	0.5257214864095042	0.11334173414442139	0.29903801812065833	0.7114177703857381	0.8762024773491658
0.24073223537868926	0.13890164693196572	0.518535529242621	0.8981694115532728	0.7221967061360656	0.34256282382541114	0.03707105848524195	0.41670494079589493	0.7963388231065455
0.4676884121365016	0.20153261820475232	0.06462317572699616	0.3307789696587452	0.5969347635904938	0.8630905575222375	0.8707536485460033	0.6045978546142534	0.3384420606825064
0.7509760114881726	0.37353598276774036	0.5019520229763452	0.6225599712795671	0.2529280344645177	0.871583959791391	0.003904045952690338	0.8793920516967696	0.24511994255913405
0.17486911349826384	0.23769632975260357	0.6502617730034719	0.937172783745658	0.5246073404947914	0.11204189724392266	0.30052354600694386	0.7130889892578052	0.874345567491307
0.995444488525392	0.006833267211913796	0.9908889770507839	0.011388778686523326	0.9863334655761463	0.015944290161132746	0.981777954101568	0.020499801635741832	0.9772224426269106
0.9700440300835496	0.955066045125322	0.940088060167099	0.92511007520887	0.910132090250644	0.895154105292418	0.880176120334198	0.865198135375966	0.85022015041774
0.31289973788791214	0.9693496068318648	0.37420052422417505	0.2822493447197798	0.9386992136637295	0.40485091739230583	0.2515989515516479	0.9080488204955843	0.43550131056043495
0.97371830145518	0.03942254781722987	0.94743660291036	0.06570424636205019	0.9211549043655349	0.09198594490687029	0.89487320582072	0.11826764345168961	0.8685915072758914
0.928195269902547	0.10770709514617871	0.8563905398050939	0.17951182524363096	0.7845858097076389	0.25131655534108277	0.7127810796101879	0.32312128543853547	0.6409763495127316
0.3190416547987194	0.9785624821980756	0.3619166904025606	0.29760413699679855	0.9571249643961512	0.38335420820448096	0.2761666191948774	0.9356874465942269	0.40479172600639957
0.32278310987684455	0.9841746648152594	0.35443378024631045	0.30695777469211116	0.9683493296305188	0.3702591154310423	0.29113243950737777	0.9525239944457781	0.38608445061577334
0.36182658672332757	0.04273988008499119	0.2763468265533443	0.5954335331916809	0.9145202398300161	0.7663930535316444	0.4473063468933096	0.12821964025497223	0.19086706638336037
0.9717570834689674	0.9576356252034463	0.9435141669379316	0.9293927086724105	0.9152712504068925	0.9011497921413747	0.8870283338758631	0.8729068756103389	0.858785417344821
0.12675781249999996	0.3098632812499995	0.7464843749999994	0.8168945312499984	0.3802734374999993	0.05634765624999949	0.49296874999999896	0.9295898437499786	0.6337890624999969
0.7720140245225694	0.3419789632161454	0.5440280490451388	0.5699649386935752	0.31604207356770686	0.7979509141710023	0.0880560980902767	0.974063110351492	0.13992987738715035
0.4747552659776475	0.21213289896647103	0.05048946804470489	0.3131118350558808	0.5757342020670565	0.8383565690782301	0.8990210639105858	0.6363986968994096	0.37377632988823706
0.9533587137858065	0.9300380706787083	0.906717427571613	0.8833967844645139	0.8600761413574165	0.8367554982503194	0.813434855143226	0.7901142120361205	0.7667935689290276
0.3884367412990992	0.9173448880513506	0.22312651740180112	0.47109185324774805	0.8346897761027012	0.1404714054531523	0.5537469651963964	0.7520346641540483	0.057816293504502014
0.3611219829983179	0.9583170255025198	0.2777560340033638	0.40280495749579426	0.9166340510050396	0.23607305950588642	0.44448793199326975	0.8749510765075594	0.19439008500840804
0.9904155095418261	0.9856232643127393	0.9808310190836523	0.9760387738545654	0.9712465286254784	0.9664542833963916	0.9616620381672859	0.9568697929381966	0.9520775477091308
0.3270494461059571	0.9905741691589357	0.3459011077880858	0.3176236152648919	0.9811483383178714	0.3553269386291492	0.3081977844238264	0.9717225074767749	0.3647527694702122
0.29802911546495225	0.05295632680257112	0.40394176907009505	0.7549272113376186	0.894087346394853	0.5431019041273322	0.19211646185980824	0.1588689804077117	0.5098544226752351
0.4335099114312063	0.8497351328531896	0.1329801771375867	0.5837747785780157	0.6994702657063792	0.01728469000922217	0.7340396457248253	0.5492053985595688	0.16754955715603148
0.8989719814724388	0.15154202779134063	0.7979439629448777	0.25257004631890123	0.6969159444173152	0.35359806484646195	0.5958879258897555	0.4546260833740212	0.4948599073621943
0.9453423394097217	0.9180135091145825	0.8906846788194434	0.8633558485243041	0.8360270182291649	0.8086981879340229	0.7813693576388867	0.7540405273437438	0.7267116970486083
0.25879893832736534	0.11180159250895128	0.4824021233452689	0.8530026541815853	0.7763968149820927	0.4057962841457773	0.03519575330946001	0.33540477752685227	0.7060053083631666
0.432427046034071	0.8513594309488923	0.13514590793185743	0.5810676150851769	0.7027188618977847	0.013494661119247464	0.7297081841362796	0.5540782928466771	0.1621352301703538
0.9364393446180554	0.9046590169270821	0.8728786892361109	0.8410983615451368	0.8093180338541641	0.7775377061631915	0.7457573784722217	0.713977050781243	0.6821967230902736
0.14316719902886288	0.2852492014567054	0.713665601942274	0.8579179975721567	0.42950159708658797	0.0010851966010192449	0.42733120388454804	0.8557476043701049	0.7158359951443134
0.9689420912000867	0.04658686319986938	0.9378841824001733	0.0776447719997827	0.9068262736002557	0.10870268079969547	0.8757683648003467	0.13976058959960735	0.8447104560004262
0.9963400946723071	0.9945101420084421	0.9926801893446141	0.9908502366807369	0.9890202840168844	0.9871903313530748	0.9853603786892282	0.9835304260253265	0.9817004733614738
0.48047464158799913	0.2207119623819983	0.03905071682400152	0.2988133960300019	0.5585760752360023	0.8183387544420025	0.9218985663519977	0.6621358871459935	0.4023732079399951
0.4400457170274523	0.16006857554117837	0.11990856594509547	0.3998857074313691	0.6798628489176426	0.9598399904039118	0.7601828681098103	0.4802057266235339	0.20022858513726072
0.8495048311021594	0.7742572466532385	0.6990096622043186	0.6237620777553975	0.548514493306477	0.4732669088575565	0.39801932440863597	0.32277173995971553	0.24752415551079499
0.4131271786159937	0.8803092320760089	0.17374564276801252	0.5328179465399836	0.7606184641520178	0.05405487484402072	0.6525087144639754	0.6409276962280268	0.0656358930799672
0.33748039669460717	0.006220595041910637	0.32503920661078556	0.6562990082634816	0.9875588099161777	0.681181388431126	0.3499215867784292	0.018661785125731467	0.3125980165269634
0.40465878380669495	0.10698817571004227	0.19068243238660976	0.48835304048326167	0.7860236485799115	0.916305743323423	0.6186351352267776	0.3209645271301257	0.023293919033472665
0.2695583555433483	0.904337533315022	0.4608832889133029	0.17389588885837082	0.8086750666300441	0.5565457555982797	0.07823342217339335	0.7130125999450629	0.6522082222832557
0.32997947269015837	0.005030790964761889	0.3400410546196828	0.6750513182746035	0.989938418070403	0.6549281544155525	0.31991789076063226	0.015092372894284778	0.35010263654920704
0.996420563591844	0.9946308453877285	0.9928411271836882	0.9910514089795789	0.9892616907754569	0.9874719725714104	0.9856822543673261	0.9838925361631854	0.9821028179591577
0.8495048311021594	0.7742572466532385	0.6990096622043186	0.6237620777553975	0.548514493306477	0.4732669088575565	0.39801932440863597	0.32277173995971553	0.24752415551079499
0.46348495483398433	0.19522743225097627	0.0730300903320309	0.3412876129150382	0.6095451354980457	0.8778026580810487	0.8539398193359309	0.5856822967529249	0.317424774169918
0.9674972534179688	0.048754119873046675	0.9349945068359375	0.08125686645507801	0.9024917602539063	0.11375961303710858	0.8699890136718751	0.1462623596191398	0.837486267089837
0.9929004245334162	0.010649363199869533	0.9858008490668325	0.017748938666449443	0.9787012736002487	0.02484851413302902	0.9716016981336649	0.0319480895996086	0.9645021226670812
0.43009965684678797	0.8548505147298167	0.13980068630642362	0.5752491421169695	0.7097010294596332	0.005348798963757506	0.7203986273871508	0.5645515441894478	0.15049828423393907
0.9689420912000867	0.04658686319986938	0.9378841824001733	0.0776447719997827	0.9068262736002557	0.10870268079969547	0.8757683648003467	0.13976058959960735	0.8447104560004262
0.35268677605523	0.029030164082844867	0.29462644788953973	0.6182830598619243	0.9419396718343028	0.7344037161933052	0.4107471042209202	0.08709049224853438	0.23656611972384867
0.37885225084092866	0.9317216237386062	0.24229549831814268	0.44713062710232165	0.8634432474772125	0.1740171220567489	0.5154090033637149	0.7951648712158188	0.1057387457953557
0.3383677164713541	0.007551574707031161	0.32326456705729145	0.6540807088216142	0.9848968505859218	0.6842870076497383	0.3534708658854162	0.022654724121092706	0.30816141764322835
0.9904155095418261	0.9856232643127393	0.9808310190836523	0.9760387738545654	0.9712465286254784	0.9664542833963916	0.9616620381672859	0.9568697929381966	0.9520775477091308
0.9453423394097217	0.9180135091145825	0.8906846788194434	0.8633558485243041	0.8360270182291649	0.8086981879340229	0.7813693576388867	0.7540405273437438	0.7267116970486083
0.3174649556477863	0.9761974334716811	0.3650700887044269	0.29366238911946574	0.9523948669433535	0.38887265523274683	0.2698598225911454	0.9285923004150176	0.4126752217610671
0.8225872331195409	0.7338808496793109	0.6451744662390817	0.5564680827988508	0.4677616993586218	0.37905531591839214	0.2903489324781624	0.20164254903793155	0.11293616559770181
0.9986299832662014	0.0020550251007078746	0.9972599665324029	0.0034250418345131983	0.9958899497986042	0.004795058568318522	0.9945199330646743	0.006165075302123624	0.9931499163308429
0.8951120482550724	0.1573319276173908	0.7902240965101448	0.26221987936231794	0.685336144765216	0.3671078311072453	0.580448193020288	0.4719957828521698	0.47556024127536
0.9206736617618133	0.881010492642719	0.8413473235236265	0.8016841544045332	0.762020985285438	0.7223578161663464	0.6826946470472508	0.6430314779281572	0.6033683088090663
0.922983201344808	0.8844748020172113	0.8459664026896162	0.8074580033620188	0.7689496040344226	0.7304412047068283	0.6919328053792301	0.6534244060516312	0.6149160067240376
0.9327794392903644	0.8991691589355466	0.8655588785807288	0.8319485982259094	0.7983383178710932	0.764728037516273	0.7311177571614575	0.6975074768066367	0.6638971964518187
0.9963400946723071	0.9945101420084421	0.9926801893446141	0.9908502366807369	0.9890202840168844	0.9871903313530748	0.9853603786892282	0.9835304260253265	0.9817004733614738
0.4131271786159937	0.8803092320760089	0.17374564276801252	0.5328179465399836	0.7606184641520178	0.05405487484402072	0.6525087144639754	0.6409276962280268	0.0656358930799672
0.9986299832662014	0.0020550251007078746	0.9972599665324029	0.0034250418345131983	0.9958899497986042	0.004795058568318522	0.9945199330646743	0.006165075302123624	0.9931499163308429
0.893742031521267	0.8406130472818999	0.787484063042534	0.7343550788031665	0.6812260945637998	0.6280971103244346	0.5749681260850663	0.5218391418456996	0.46871015760633294
0.4100982666015627	0.8848526000976555	0.17980346679687453	0.5252456665039069	0.7697052001953111	0.06465606689453052	0.6403930664062507	0.654557800292964	0.05049133300781261
0.8512701246473526	0.7769051869710288	0.7025402492947052	0.6281753116183807	0.5538103739420577	0.479445436265733	0.4050804985894103	0.33071556091308385	0.2563506232367614
0.8516106499565972	0.222584025065104	0.7032212999131943	0.3709733751085069	0.5548319498697913	0.5193627251519081	0.40644259982638853	0.6677520751953117	0.2580532497829856
0.2395987404717338	0.8593981107076014	0.520802519056532	0.09899685117933477	0.7187962214152013	0.6614044083489315	0.04160503811306382	0.578194332122802	0.8020062976413308
0.26170891655816	0.10743662516275987	0.4765821668836805	0.8457277086046012	0.7851267496744789	0.41598120795355953	0.04683566623263935	0.32230987548828005	0.6914554172092024
0.9317670610215929	0.8976505915323874	0.8635341220431858	0.8294176525539824	0.7953011830647748	0.7611847135755729	0.7270682440863692	0.6929517745971623	0.6588353051079614
0.4747552659776475	0.21213289896647103	0.05048946804470489	0.3131118350558808	0.5757342020670565	0.8383565690782301	0.8990210639105858	0.6363986968994096	0.37377632988823706
0.8516106499565972	0.222584025065104	0.7032212999131943	0.3709733751085069	0.5548319498697913	0.5193627251519081	0.40644259982638853	0.6677520751953117	0.2580532497829856
0.5213965521918402	0.28209482828776034	0.04279310438368045	0.1965086195203989	0.43581034342447833	0.6751120673285578	0.9144137912326352	0.8462844848632779	0.6069827609591978
0.7403123643663195	0.610468546549479	0.48062472873263906	0.35078091091579877	0.22093709309895793	0.09109327528211764	0.03875054253472099	0.16859436035156028	0.2984381781683998
0.42386449178059904	0.1357967376708985	0.1522710164388017	0.440338770548502	0.7284065246582018	0.9835257212320492	0.695457967122394	0.4073902130126925	0.11932245890299409
0.818655310736762	0.2720170338948563	0.637310621473524	0.45336172315809364	0.45596593221028525	0.6347064124213302	0.27462124294704804	0.8160511016845602	0.09327655368381005
0.9533587137858065	0.9300380706787083	0.906717427571613	0.8833967844645139	0.8600761413574165	0.8367554982503194	0.813434855143226	0.7901142120361205	0.7667935689290276
0.5213965521918402	0.28209482828776034	0.04279310438368045	0.1965086195203989	0.43581034342447833	0.6751120673285578	0.9144137912326352	0.8462844848632779	0.6069827609591978
0.8747452629937063	0.8121178944905588	0.7494905259874125	0.6868631574842647	0.6242357889811176	0.561608420477972	0.4989810519748251	0.436353683471675	0.3737263149685295
0.9609625922309024	0.9414438883463536	0.9219251844618048	0.9024064805772531	0.8828877766927072	0.8633690728081584	0.8438503689236097	0.8243316650390504	0.8048129611545063
0.927475184864468	0.10878722270329755	0.854950369728936	0.1813120378388291	0.7824255545934022	0.25383685297436154	0.7099007394578696	0.3263616681098913	0.637375924322337
0.9366358439127596	0.9049537658691393	0.8732716878255191	0.8415896097818989	0.8099075317382787	0.7782254536946586	0.7465433756510382	0.7148612976074181	0.6831792195637979
0.8951120482550724	0.1573319276173908	0.7902240965101448	0.26221987936231794	0.685336144765216	0.3671078311072453	0.580448193020288	0.4719957828521698	0.47556024127536
0.893742031521267	0.8406130472818999	0.787484063042534	0.7343550788031665	0.6812260945637998	0.6280971103244346	0.5749681260850663	0.5218391418456996	0.46871015760633294
0.9019135713577273	0.8528703570365902	0.8038271427154536	0.7547839283943159	0.7057407140731804	0.6566974997520438	0.6076542854309073	0.5586110711097685	0.5095678567886317
0.928195269902547	0.10770709514617871	0.8563905398050939	0.17951182524363096	0.7845858097076389	0.25131655534108277	0.7127810796101879	0.32312128543853547	0.6409763495127316
0.9206736617618133	0.881010492642719	0.8413473235236265	0.8016841544045332	0.762020985285438	0.7223578161663464	0.6826946470472508	0.6430314779281572	0.6033683088090663
0.33748039669460717	0.006220595041910637	0.32503920661078556	0.6562990082634816	0.9875588099161777	0.681181388431126	0.3499215867784292	0.018661785125731467	0.3125980165269634
0.922983201344808	0.8844748020172113	0.8459664026896162	0.8074580033620188	0.7689496040344226	0.7304412047068283	0.6919328053792301	0.6534244060516312	0.6149160067240376
0.9285725487603088	0.8928588231404613	0.8571450975206163	0.8214313719007688	0.7857176462809226	0.7500039206610785	0.71429019504123	0.6785764694213838	0.6428627438015375
0.27935434977213536	0.9190315246582026	0.44129130045572884	0.19838587443033795	0.8380630493164027	0.5222597757975238	0.11741739908854032	0.7570945739746004	0.603228251139319
0.34416732788085924	0.016250991821288863	0.31166534423828096	0.6395816802978507	0.9674980163574174	0.7045856475830052	0.37666931152343686	0.04875297546386559	0.27916336059570146
0.3270494461059571	0.9905741691589357	0.3459011077880858	0.3176236152648919	0.9811483383178714	0.3553269386291492	0.3081977844238264	0.9717225074767749	0.3647527694702122
0.3174649556477863	0.9761974334716811	0.3650700887044269	0.29366238911946574	0.9523948669433535	0.38887265523274683	0.2698598225911454	0.9285923004150176	0.4126752217610671
0.34771800571017797	0.021577008565266786	0.30456398857964373	0.6307049857245544	0.9568459828694504	0.7170130199856223	0.39087202284070943	0.06473102569580003	0.2614099714491088
0.9607698228624131	0.941154734293618	0.9215396457248263	0.9019245571560328	0.8823094685872359	0.8626943800184419	0.8430792914496525	0.8234642028808488	0.8038491143120599
0.2517204920450846	0.12241926193237251	0.4965590159098304	0.8706987698872866	0.7551614761352515	0.38102172215779595	0.006881968180338371	0.36725778579711654	0.7413975397745731
0.35982695685492594	0.9602595647176098	0.28034608629014746	0.39956739213731485	0.9205191294352195	0.24060565100775777	0.43930782741970364	0.8807786941528293	0.20086521572536964
0.25879893832736534	0.11180159250895128	0.4824021233452689	0.8530026541815853	0.7763968149820927	0.4057962841457773	0.03519575330946001	0.33540477752685227	0.7060053083631666
0.3886124928792317	0.9170812606811501	0.22277501424153623	0.4715312321980787	0.8341625213623003	0.13985627492268793	0.5544499715169262	0.7512437820434503	0.056937535603840406
0.2636695014105902	0.1044957478841142	0.4726609971788197	0.8408262464735242	0.7910085042317682	0.4228432549370643	0.05467800564236025	0.3134872436523428	0.6816524929470484
0.863107999165853	0.20533800125122048	0.7262159983317055	0.3422300020853676	0.5893239974975572	0.4791220029195158	0.45243199666341094	0.6160140037536601	0.31553999582926195
0.3886124928792317	0.9170812606811501	0.22277501424153623	0.4715312321980787	0.8341625213623003	0.13985627492268793	0.5544499715169262	0.7512437820434503	0.056937535603840406
0.36059688991970484	0.9591046651204417	0.27880622016059	0.40149222479926205	0.9182093302408835	0.23791088528103255	0.44238755967881904	0.8773139953613251	0.19701555040147445
0.15429602728949643	0.7314440409342449	0.6914079454210066	0.11425993177625804	0.46288808186848884	0.9599639044867628	0.3828158908420132	0.19433212280273227	0.7714801364474762
0.9380128648546006	0.09298070271809866	0.8760257297091996	0.154967837863498	0.8140385945637993	0.21695497300889743	0.7520514594183992	0.27894210815429643	0.690064324272999
0.4840089162190754	0.7739866256713861	0.031982167561848907	0.7100222905476881	0.5479732513427722	0.19403120676676344	0.9360356648763063	0.3219598770141584	0.420044581095376
0.29527999030219165	0.942919985453285	0.40944001939561603	0.2381999757554788	0.8858399709065702	0.4665200339423262	0.18111996120876617	0.82875995635985	0.5236000484890376
0.303640662299262	0.04453900655110621	0.3927186754014752	0.740898344251844	0.9109219868977758	0.5627423180474154	0.21456264919704737	0.1336170196533164	0.48179668850368573
0.4177594078911674	0.8733608881632471	0.16448118421766444	0.544398519727918	0.7467217763264942	0.03784207238091242	0.6710376315646678	0.6200826644897414	0.08879703945583595
0.25495830112033413	0.8824374516805008	0.49008339775933096	0.13739575280083527	0.7648749033610016	0.6076459460788284	0.019833204481336297	0.6473123550414999	0.7252084943983258
0.6150576273600261	0.42258644104003884	0.23011525472005212	0.03764406840006507	0.15482711791992065	0.34729830423990793	0.5397694905598932	0.7322406768798772	0.9247118631998489
0.2986097547743054	0.05208536783854112	0.4027804904513883	0.7534756130642342	0.8958292643229151	0.5451341417100684	0.19443901909722205	0.15625610351562336	0.5069512261284683
0.9437705145941844	0.08434422810872366	0.8875410291883671	0.1405737135145395	0.8313115437825506	0.19680319892035558	0.7750820583767342	0.25303268432617054	0.7188525729709176
0.8747452629937063	0.8121178944905588	0.7494905259874125	0.6868631574842647	0.6242357889811176	0.561608420477972	0.4989810519748251	0.436353683471675	0.3737263149685295
0.9380128648546006	0.09298070271809866	0.8760257297091996	0.154967837863498	0.8140385945637993	0.21695497300889743	0.7520514594183992	0.27894210815429643	0.690064324272999
0.25510999891493036	0.1173350016276038	0.4897800021701386	0.8622250027126724	0.7653299967447889	0.39288499620225537	0.02043999565972099	0.3520050048828097	0.7244500054253449
0.6944994502597384	0.5417491753896073	0.38899890051947683	0.23624862564934523	0.08349835077921464	0.06925192409091396	0.22200219896104478	0.3747524738311735	0.5275027487013022
0.15539419386121933	0.733091290791829	0.6892116122775603	0.11151451534695056	0.466182581583658	0.9561203214857007	0.3784232245551207	0.19927387237548588	0.7769709693060906
0.6020860036214192	0.5968709945678705	0.20417200724283835	0.9947849909463605	0.19374198913574103	0.6073010126749647	0.5916559855143223	0.20938701629638523	0.9895699818927209
0.4840089162190754	0.7739866256713861	0.031982167561848907	0.7100222905476881	0.5479732513427722	0.19403120676676344	0.9360356648763063	0.3219598770141584	0.420044581095376
0.28681939442952464	0.9302290916442874	0.4263612111409506	0.21704848607381155	0.8604581832885748	0.49613211949666247	0.14727757771809846	0.7906872749328578	0.5659030278523745
0.5629824532402887	0.34447367986043265	0.125964906480577	0.09254386689927796	0.31105264027913304	0.5295614136589875	0.7480701870388419	0.966578960418667	0.8149122662014385
0.9285725487603088	0.8928588231404613	0.8571450975206163	0.8214313719007688	0.7857176462809226	0.7500039206610785	0.71429019504123	0.6785764694213838	0.6428627438015375
0.5143000920613606	0.7285498619079582	0.02860018412272125	0.7857502301534013	0.45709972381591657	0.30005032221476113	0.942799631754553	0.1856495857238749	0.5715004603068026
0.9513176388210716	0.07302354176839143	0.902635277642143	0.1217059029473192	0.8539529164632118	0.17038826412624664	0.805270555284286	0.21907062530517296	0.7565881941053576
0.25495830112033413	0.8824374516805008	0.49008339775933096	0.13739575280083527	0.7648749033610016	0.6076459460788284	0.019833204481336297	0.6473123550414999	0.7252084943983258
0.25510999891493036	0.1173350016276038	0.4897800021701386	0.8622250027126724	0.7653299967447889	0.39288499620225537	0.02043999565972099	0.3520050048828097	0.7244500054253449
0.5143000920613606	0.7285498619079582	0.02860018412272125	0.7857502301534013	0.45709972381591657	0.30005032221476113	0.942799631754553	0.1856495857238749	0.5715004603068026
0.9553720050387904	0.06694199244181298	0.9107440100775808	0.1115699874030216	0.8661160151163712	0.15619798236423055	0.8214880201551575	0.20082597732543817	0.7768600251939519
0.3197551515367296	0.020367272694904903	0.3604896969265403	0.7006121211581753	0.959265454610182	0.6191430303785528	0.2790206061469177	0.06110181808471471	0.4012242423163507
0.2395987404717338	0.8593981107076014	0.520802519056532	0.09899685117933477	0.7187962214152013	0.6614044083489315	0.04160503811306382	0.578194332122802	0.8020062976413308
0.22460649278428801	0.16309026082356737	0.5507870144314231	0.9384837680392697	0.6738194783528628	0.28612272474500755	0.10157402886284606	0.48927078247070055	0.8769675360785394
0.97459954155816	0.03810068766275998	0.94919908311632	0.0635011461046	0.92379862467448	0.08890160454644025	0.89839816623264	0.11430206298827938	0.8729977077907911
0.3070814344618056	0.9606221516927075	0.3858371310763884	0.26770358615451384	0.921244303385415	0.42521497938367914	0.2283257378472221	0.8818664550781224	0.4645928276909703
0.9700440300835496	0.955066045125322	0.940088060167099	0.92511007520887	0.910132090250644	0.895154105292418	0.880176120334198	0.865198135375966	0.85022015041774
0.4746483696831597	0.7880274454752596	0.050703260633680025	0.686620924207898	0.5760548909505192	0.16126929389105849	0.8985934787326311	0.36408233642577725	0.3732418484157959
0.5569650755988227	0.6645523866017657	0.11393015119764527	0.8924126889970565	0.3291047732035315	0.4493777645958782	0.7721396976047102	0.006342840194700106	0.784825377994113
0.5585789998372396	0.337868499755859	0.11715799967447904	0.10355250040690112	0.3242630004882805	0.5449735005696601	0.7656840006510396	0.9863945007323118	0.7928949991861949
0.939216656155056	0.09117501576741494	0.878433312310112	0.15195835961235882	0.817649968465168	0.2127417034573016	0.756866624620224	0.2735250473022439	0.6960832807752801
0.6663500467936196	0.49952507019042924	0.3327000935872393	0.1658751169840491	0.0009498596191395148	0.16777483622233003	0.3345998128255212	0.5014247894287092	0.6682497660318987
0.5165551927354599	0.7251672108968095	0.03311038547091982	0.7913879818386486	0.4503344217936188	0.30794317457410925	0.9337792290581546	0.17550163269042707	0.5827759636772971
0.07352026833428271	0.38971959749857543	0.8529594633314341	0.6838006708357067	0.22056080500284792	0.24267906083000956	0.7059189266628684	0.8308412075042685	0.36760134167141345
0.3956133312649195	0.9065800031026197	0.20877333747016047	0.48903332816229783	0.8131600062052393	0.11535334057278002	0.5824533250596764	0.719740009307859	0.021933343675399453
0.8502051459418402	0.22469228108723893	0.7004102918836803	0.37448713514539855	0.5506154378255197	0.5242819892035575	0.40082058376736074	0.6740768432617135	0.25102572970919945
0.5165551927354599	0.7251672108968095	0.03311038547091982	0.7913879818386486	0.4503344217936188	0.30794317457410925	0.9337792290581546	0.17550163269042707	0.5827759636772971
0.23256030612521683	0.1511595408121742	0.5348793877495663	0.9185992346869556	0.697680918375649	0.31396107143825813	0.06975877549913256	0.45347862243652237	0.8371984693739113
0.3631437513563368	0.044715627034505157	0.27371249728732616	0.5921406216091578	0.9105687459309844	0.7710031297471771	0.45257500542534657	0.13414688110351392	0.18428124321831552
0.6822232988145615	0.47666505177815743	0.3644465976291229	0.7944417529635965	0.04666989644368391	0.8877815458509648	0.27110680474175386	0.570004844665525	0.5888835059271904
0.8369469748602971	0.24457953770955387	0.6738939497205942	0.40763256284925653	0.5108409245808905	0.5706855879889591	0.3477878994411886	0.7337386131286594	0.18473487430148428
0.23256030612521683	0.1511595408121742	0.5348793877495663	0.9185992346869556	0.697680918375649	0.31396107143825813	0.06975877549913256	0.45347862243652237	0.8371984693739113
0.4654774983723956	0.19821624755859346	0.06904500325520824	0.33630625406901005	0.603567504882811	0.8708287556966128	0.8619099934895835	0.5946487426757787	0.3273874918619758
0.6864569769965279	0.5296854654947916	0.3729139539930554	0.2161424424913192	0.059370930989583015	0.09740058051215217	0.2541720920138889	0.410943603515623	0.5677151150173599
0.30074513753255194	0.048882293701171364	0.39850972493489545	0.7481371561686174	0.9022354125976461	0.5526079813639295	0.20298055013020677	0.1466468811035122	0.49627431233723485
0.8976662529839405	0.8464993794759101	0.7953325059678811	0.7441656324598513	0.6929987589518203	0.6418318854437919	0.5906650119357622	0.5394981384277304	0.4883312649197027
0.30242447323269284	0.9536367098490364	0.39515105353461377	0.2560611830817321	0.9072734196980728	0.44151434368557296	0.20969789293077146	0.8609101295471028	0.4878776338365307
0.4746483696831597	0.7880274454752596	0.050703260633680025	0.686620924207898	0.5760548909505192	0.16126929389105849	0.8985934787326311	0.36408233642577725	0.3732418484157959
0.4654774983723956	0.19821624755859346	0.06904500325520824	0.33630625406901005	0.603567504882811	0.8708287556966128	0.8619099934895835	0.5946487426757787	0.3273874918619758
0.9250043445163305	0.11249348322550412	0.8500086890326609	0.18748913870917372	0.7750130335489895	0.26248479419284265	0.7000173780653218	0.3374804496765118	0.6250217225816463
0.4318528281317817	0.14777924219767236	0.13629434373643634	0.4203679296705447	0.7044415156046524	0.9885151015386799	0.7274113125271241	0.44333772659301485	0.1592641406589066
0.3029840893215602	0.04552386601765912	0.3940318213568791	0.7425397766960983	0.9089522679646815	0.5604443126254605	0.21193635728624105	0.1365715980529778	0.48507955339219655
0.9720797088411135	0.9581195632616654	0.9441594176822269	0.9301992721027755	0.9162391265233307	0.9022789809438858	0.8883188353644473	0.874358689784996	0.8603985442055512
0.3658892525566949	0.04883387883504231	0.2682214948866102	0.5852768686082619	0.9023322423299092	0.7806123839484278	0.46355701022677964	0.1465016365051256	0.17055373721652367
0.36393345726860893	0.04590018590291334	0.2721330854627819	0.5901663568284772	0.9081996281941708	0.7737671004401308	0.45573382907443605	0.13770055770873812	0.18033271365695436
0.2736414591471352	0.9104621887207022	0.452717081705729	0.18410364786783784	0.8209243774414045	0.542254892985025	0.09456583658854056	0.7313865661621033	0.6317927042643212
0.4595034281412761	0.8107448577880847	0.08099314371744748	0.6487585703531891	0.6214897155761695	0.10826199849446516	0.8380137125651042	0.4322345733642543	0.29751714070637825
0.9306486341688361	0.8959729512532533	0.8612972683376724	0.8266215854220889	0.7919459025065066	0.7572702195909221	0.7225945366753448	0.6879188537597599	0.6532431708441777
0.9604938083224835	0.9407407124837236	0.9209876166449648	0.901234520806203	0.8814814249674471	0.8617283291286844	0.8419752332899295	0.8222221374511656	0.8024690416124062
0.625731743706597	0.4385976155598953	0.25146348741319413	0.06432935926649219	0.12280476888020819	0.30993889702690935	0.4970730251736113	0.6842071533203096	0.8713412814670028
0.26685511271158824	0.9002826690673812	0.46628977457682275	0.1671377817789702	0.8005653381347625	0.5660071055094391	0.06742045084635284	0.7008480072021406	0.6657244364420534
0.4595034281412761	0.8107448577880847	0.08099314371744748	0.6487585703531891	0.6214897155761695	0.10826199849446516	0.8380137125651042	0.4322345733642543	0.29751714070637825
0.831321504380968	0.25301774342854744	0.6626430087619354	0.42169623904757925	0.493964513142903	0.5903747346666108	0.32528601752387076	0.7590532302856394	0.1566075219048384
0.9925375514560287	0.011193672815958289	0.9850751029120455	0.01865612135993111	0.9776126543680682	0.026118569903903266	0.970150205824091	0.03358101844787498	0.9626877572801136
0.8732949998643664	0.19005750020345002	0.7465899997287322	0.3167625003390834	0.6198849995930982	0.4434675004747167	0.49317999945746427	0.5701725006103492	0.36647499932183036
0.3686802758110892	0.9469795862833645	0.26263944837782116	0.4217006895277231	0.8939591725667292	0.20961903466118625	0.47472110324435635	0.8409387588500938	0.15659862094455257
0.6864569769965279	0.5296854654947916	0.3729139539930554	0.2161424424913192	0.059370930989583015	0.09740058051215217	0.2541720920138889	0.410943603515623	0.5677151150173599
0.8857961230807833	0.8286941846211744	0.7715922461615665	0.7144903077019573	0.6573883692423487	0.6002864307827416	0.5431844923231332	0.48608255386352306	0.4289806154039145
0.7995962778727213	0.699394416809082	0.5991925557454426	0.49899069468180324	0.39878883361816386	0.2985869725545237	0.19838511149088522	0.09818325042724585	0.0020186106363910827
0.46229366726345456	0.8065594991048173	0.07541266547309045	0.6557341681586364	0.6131189982096346	0.11802783542209061	0.849174669053811	0.41967849731445195	0.31146833631727266
0.9810835096571211	0.02837473551432257	0.9621670193142373	0.04729122585720458	0.943250528971356	0.06620771620008625	0.9243340386284652	0.0851242065429677	0.9054175482855934
0.3227274576822915	0.9840911865234403	0.3545450846354171	0.30681864420572846	0.9681823730468805	0.37045389811197893	0.29090983072916554	0.9522735595703208	0.3863627115885415
0.365661875406901	0.04849281311035125	0.2686762491861975	0.5858453114827467	0.9030143737792942	0.7798165639241483	0.46264750162760404	0.14547843933105264	0.17169062296549342

## Sheet: Figure 4d box plot data
Column1	Column2	Column3	Column4	Column5
min	Q1	median	Q3	max
0.03198403252495641	0.3174649556477863	0.45180049472384975	0.8976662529839405	0.9986299832662014
0.0002736091613767533	0.11054395039876264	0.548856918017069	0.8978376388549796	0.9981839497883855
0.007787068684895315	0.2777560340033638	0.4954223632812499	0.8096466064453125	0.9972599665324029
0.0034250418345131983	0.2381999757554788	0.5041495958964028	0.7547839283943159	1.0
0.0009498596191395148	0.5939488728841127	0.7885160764058399	0.9081996281941708	0.9994527816758664
0.0010851966010192449	0.25334951612684364	0.5209472868177605	0.7710031297471771	0.9991954061719582
1.390245225685316e-05	0.29090983072916554	0.510091357760958	0.7721396976047102	0.9945199330646743
0.0008208274841289276	0.2093416213989242	0.5254824638366682	0.7877128601074115	0.9962882995603594
0.0020186106363910827	0.28151914808485157	0.5171314610375275	0.7750036451551605	1.0

## Sheet: Figure 4e
Column1	Column2	Column3	Column4	Column5	Column6	Column7	Column8	Column9	Column10	Column11	Column12	Column13
qp_id	nn_id	tomo_number	twist_so_x	twist_so_y	twist_so_z	twist_x	twist_y	twist_z	angular_score	geodesic_distance	euclidean_distance	product_distance
0.0	4.0	141.0	-0.8440967136623607	0.4185868162088135	-0.5499108983139934	16.274509709688353	25.03358779968535	-11.722541273680509	0.12106968561808173	62.50536741428588	15.486957940164377	32.09592302005416
0.0	5.0	141.0	-0.1806222949458428	-1.2314382025197406	-0.6295257415721648	-31.778225429365264	19.729738767882978	-26.500282788493873	0.44558970133463416	79.91410096180935	22.13196060237312	45.86206011811904
0.0	6.0	141.0	-0.6486712192040713	-1.3846737129582078	-1.636888341282191	-8.576355468266113	37.216510999828	-23.31787196970637	0.5037539164225247	128.34125546175258	21.60413055292224	44.80360718064787
0.0	11.0	141.0	0.8332118830891111	-0.4852141381239377	-1.1416969373957795	-29.848065839839172	-30.18713700770378	-27.57874083653189	0.3626146952311198	85.62118992035893	24.441113869843093	50.64573395586898
0.0	17.0	141.0	-0.5121893148558002	-0.535957352106341	2.9968215467426678	-15.349707565616274	-25.118272741411317	-11.522135251166393	0.3189543406168607	176.8809667396038	15.262137707720335	31.762104403968355
0.0	23.0	141.0	0.31359524276714196	0.2930825474586853	-2.046355590277404	2.3380139171038197	-35.6125848454066	-9.41078130712036	0.12293853759765527	119.7990294622533	17.819737355348614	36.96832595366027
0.0	26.0	141.0	0.4789994498200491	0.11405132510253763	0.09222910927508464	5.05120822768745	-54.95093116254499	-13.222989628669932	0.5355908711751297	28.702519973930638	27.39636675639403	56.74696422978423
0.0	52.0	141.0	-1.360206446167372	0.293858814580636	-2.5203229579157385	35.22906428926259	-28.099356277327086	-22.820366794418405	0.34315172831217355	164.9535679956586	24.38703966844215	50.593660441998566
0.0	53.0	141.0	0.14576902753308346	0.9162837575331664	0.2920389315328383	32.16607421677507	-9.716500176166617	-16.926236129363748	0.20359064737955568	55.73060280525772	18.16485949872952	37.63655519532499
0.0	80.0	141.0	0.40136371655238745	0.981630046082385	1.3791385335175261	26.717880246570523	9.688845759958454	-12.733295099613295	0.7403271993001297	99.68005926611102	15.03560175079458	31.191062415364332
0.0	81.0	141.0	0.7326815645511071	0.1579518618504568	2.337865372353258	18.350369814078277	-6.408134561794316	-3.333750456954749	0.6623072306315071	140.66534614668146	9.521253655788582	19.87313610253016
0.0	82.0	141.0	0.6269049083907711	-0.0770775054812706	2.164011223827702	19.088140805471227	-24.991406753585416	-10.213504461274086	0.4734963734944657	129.1622162425744	15.963409505292324	33.14098821091465
0.0	83.0	141.0	0.6534501961743198	-0.26560675921852445	2.1736863719115274	20.297478485445026	-42.185928714344115	-12.180689937802434	0.7620141347249341	130.93629571046563	23.354795262722167	48.427594182166075
0.0	84.0	141.0	0.3850060595256963	-0.2987737200227915	0.9789939460099011	1.1424025424907298	-17.828772339869634	-4.7020263867243015	0.28311258951822804	62.65771062061512	8.919124145225961	18.50608503723608
0.0	91.0	141.0	-0.4801130676463958	1.0518177424408635	-0.6133033469491005	41.74429467401784	-13.090938814091874	-35.13846897108931	0.03330090840657507	74.98899369610669	27.091365217006278	56.128279758194566
0.0	96.0	141.0	-1.9839095171347902	1.2200274202120007	2.054533682288151	-34.33570922723123	19.446777465566583	-39.4114104312673	0.23089472452799298	177.9444252288662	26.926121556477284	55.85716450594273
0.0	118.0	141.0	-0.5114969469219667	-0.2947820753039473	-2.6404794786336536	10.7053802078852	13.684503424359974	-1.9353997375581362	0.4650021870930984	155.02354933216725	8.440257783636667	17.690031910275252
0.0	119.0	141.0	-0.28934785695955284	0.7486644946663813	2.4346600769333495	1.4088791525526636	30.020466805565448	-7.4055287399082115	0.23131332397460758	146.8806156369032	14.943851147322505	31.05844513182003
0.0	129.0	141.0	-0.10428546434859362	-0.6827402959099572	0.7712100060529132	-16.0881257368486	-7.085966679932819	-4.132206266815983	0.4557641347249335	59.31634348456784	8.718702883484553	18.0882729078387
0.0	136.0	141.0	0.5574176848883807	1.3915600470198755	1.2495873201292853	36.33989761261478	5.820125258230716	-31.290295217948564	0.6663297017415362	111.8166781198533	23.32251137198991	48.3461809624474
0.0	137.0	141.0	-0.38792634015193095	1.559354561308923	0.6185639905845827	31.75637641029377	18.038524267638543	-46.514974652625234	0.7314977010091108	98.65353139008904	28.552624919202678	59.16471382762298
0.0	138.0	141.0	0.5368920592153382	1.5516570492664592	1.3881140534956624	27.165892518770455	22.545815999596478	-28.6041729694127	0.6586077372233063	123.18930112529559	21.9368628794425	45.48759171466905
0.0	141.0	141.0	-1.2419379581180248	-1.9839970762913914	-2.037167180825599	15.144020932969278	30.733360672216723	-45.80346545484221	0.8773434956868444	177.78968471194742	27.61615272381348	57.284090115082336
0.0	151.0	141.0	0.9473659683658658	-0.9115865027056913	-1.2313504427563458	-41.2206798637198	-15.659551841386628	-39.143115639735235	0.37880833943684855	103.20743557321718	28.466984900654573	58.98978072877407
0.0	153.0	141.0	-0.26366108467235677	-0.39920052266890815	-0.4417542675711064	-9.42611748399537	14.149758939850026	-3.5446252929681816	0.9152712504068878	37.30941104154981	8.38505236639631	17.379751505797934
0.0	163.0	141.0	1.6468595274093805	-0.6473549966789682	-2.175255642468705	-38.26109020569495	3.591075929161361	-27.88879446831141	0.2152949015299469	160.66284089058445	22.92457083108109	47.565267358208786
0.0	164.0	141.0	-0.4113787972637812	-0.7737788816748172	0.6326441530671567	-25.911841388043918	9.414152072080018	-12.9906455011113	0.6604629516601548	61.927299746571165	14.71397183585375	30.495489154757163
0.0	165.0	141.0	-0.4000980975202368	-0.7416427743200982	-0.3965223321222958	-18.797994309833154	27.315444010245713	-13.376647950193071	0.7753473917643201	53.36025964851618	17.26260012825881	35.76730524354616
0.0	172.0	141.0	-0.9186784772541927	1.495189795120519	1.5274006777003897	-1.6714565172909435	33.01900659960406	-37.31420967906349	0.5855445861816393	133.29756279529863	24.06940221137204	49.90802864455026
0.0	174.0	141.0	-1.1038983992650362	-1.2272619062032093	-0.33719560319305525	-22.137187387340912	32.56040524649875	-31.43844084222493	0.3995831807454411	96.53045503991373	24.32569781929521	50.41278689147899
0.0	175.0	141.0	-1.5589992276542552	0.0678678551717843	-0.6862949501270028	10.192066322388055	35.92869007741999	-24.30905214374686	0.9624286651611177	97.673515305824	21.514030657013873	44.59355433381399
0.0	178.0	141.0	-0.6650712389120942	-0.8161017549388057	1.7278043650859103	-29.895142571868615	-10.807585873372387	-20.01713145259756	0.49649868011474574	115.92523193047617	18.136894728493868	37.62050854446936
1.0	2.0	141.0	0.5733212167913757	-0.8120135084921731	-1.7597346587599303	-23.978166157571493	8.188164732590984	-11.676415738089702	0.598217773437499	115.79885594156883	13.469489909259083	27.971805584940352
1.0	57.0	141.0	-0.21064810833463532	-0.656636839531788	-2.605392446743808	26.073875565443114	44.76310711170555	-25.540092574565108	0.13173669179280467	154.41839063126997	27.88511314116585	57.819916018442264
1.0	61.0	141.0	-0.6021040166302511	-0.12573566811814815	0.6625553577639891	-10.348042163715764	17.33734350292385	-4.716524224252277	0.357159932454428	51.79862670761825	10.010518417359577	20.75399661331655
1.0	76.0	141.0	-0.8283786715310725	-0.7713969478629626	-0.24618354698720174	-12.28796190331056	40.54644606350362	-31.168050517840435	0.914337158203122	66.37094264219725	25.39388327993666	52.60986162321567
1.0	85.0	141.0	0.5403327268385683	0.24208270544774646	2.3517238066107637	27.605452761012923	9.913500869933056	-11.086676078053124	0.24791819254557212	138.94868412404378	15.139093848233745	31.45050200637351
1.0	87.0	141.0	0.47658455621743495	0.7294857876802398	0.16394688616196337	34.18290034204637	-27.799154219942302	-24.80492459506524	0.04080352783203023	50.80171365211162	24.411486814207986	50.570090925767744
1.0	88.0	141.0	0.40242811647050003	0.684112630394874	0.17766513058653122	32.63471582903533	-9.126585414406092	-15.823650377988276	0.12265624999999936	46.60099943143685	18.056378873102584	37.40813645761796
1.0	89.0	141.0	-0.11807312736690599	0.7603648151717755	-0.7556548630327441	43.95039221210709	6.442108249185591	-23.526041663463158	0.11549987792968663	61.79211527014592	24.26814440556766	50.276987587074615
1.0	90.0	141.0	-0.7465986937306485	-0.185833336794721	-2.6342473788297585	37.65008589882942	25.69460064796814	-19.358157278016733	0.13760407765706228	157.23702068904552	23.909471372520375	49.598497222593814
1.0	93.0	141.0	-0.9483662269094515	0.12046240139984898	0.5824194531970972	6.678555135883547	44.7958745430016	-25.69691702220924	0.267624409993489	64.13857824978132	25.14088005030242	52.08510479332492
1.0	94.0	141.0	-0.5044212855630901	0.9658112194258607	-1.7295778836382056	45.50070801208081	-12.499118667040438	-31.413198132586828	0.08588663736979152	117.12288555697678	27.368123522409295	56.723100107196345
1.0	99.0	141.0	-1.5340885146595462	0.07266802400028897	1.696196988117619	-27.765845785181316	28.534888930699907	-37.35678169376514	0.5582027435302714	131.1033662917652	26.35889574540107	54.64381949868164
1.0	109.0	141.0	0.982981596149668	-1.0757708063289553	-1.3276598689221213	-38.71263637904228	-5.250807204558043	-36.54329221972977	0.14177220662434886	112.94997029210215	25.827098876905353	53.53071654989885
1.0	110.0	141.0	-1.6285064324855971	-0.12030322287647087	2.0692024170994916	-34.04068156852518	11.167857734634383	-27.892349816878454	0.08562825520833273	151.02742220964532	21.920780100965818	45.47988930337116
1.0	111.0	141.0	0.949238303513147	-0.5306669182475555	-1.268257624821101	-31.09980946524948	-7.269716680663452	-17.830250424973354	0.1940274556477859	95.72233805567055	17.659955252817163	36.61633375622272
1.0	125.0	141.0	-0.6527851244797614	-0.8174211740554244	-0.14446458005970667	-21.273269437408914	24.245713189063476	-18.498748060493696	0.9736989339192496	60.505423133549236	17.95217827185505	37.19846040117749
1.0	126.0	141.0	-0.6350945367165715	0.7493096458961538	-2.888533810337973	17.94743819754346	-42.08447594227948	-21.188682982106542	0.419548193613686	174.8078889163374	24.34276422064981	50.51220028168067
1.0	127.0	141.0	0.5183106096967599	0.4458922890261425	0.07767599842821896	17.25753785056019	-23.967967148080767	-11.483045893385954	0.4147064208984368	39.42596579463056	15.299096369553828	31.69573952831632
1.0	142.0	141.0	0.7551690829886806	0.01983563854383454	-2.267202185275261	-16.148271850521045	-5.026609542848344	-3.811681223608998	0.2135245641072584	136.92228319638227	8.370175944069326	17.500665145941547
1.0	143.0	141.0	0.8123195402258685	-0.19983644939515707	-1.1137582937153747	-18.326742515487034	-22.524850081583793	-12.570913803908608	0.19603652954101547	79.80903471083064	15.277139601775659	31.673435106897465
1.0	144.0	141.0	0.9213191684887654	-0.5053915242989756	-1.2693900031172138	-30.903094808203637	-26.126408418451422	-26.880785628828598	0.16754862467447806	94.41817006384062	23.45517294220416	48.609492099575185
1.0	146.0	141.0	0.412790501720975	0.5490960466179576	-2.090337971947411	0.49875630517915814	-15.194834579175225	-4.778390336737203	0.7272065480550105	126.06914333805138	7.6940321926841575	16.087454281345025
1.0	147.0	141.0	-0.13987088849630236	-0.9714064986514371	1.7315888816245781	-17.52545485211031	-40.54083164875521	-22.57439433999359	0.08949356079101489	114.04011399761664	23.94758023647529	49.64136856362483
1.0	148.0	141.0	-0.034971048274223024	0.6438489602656501	2.535025040885959	8.794690608958422	16.52778867099588	-3.6167023363879807	0.050328826904296076	149.8710886636045	9.206110069383355	19.246740853095282
1.0	149.0	141.0	0.2263795417296615	0.32348890885641485	1.2100366171739825	15.674497161503737	-2.8420613738196523	-4.680395197412754	0.5257214864095051	72.9274534136074	8.016127070516049	16.65212763308279
1.0	180.0	141.0	0.4501754752703078	-0.27102707167147555	1.0091998570172416	0.17351839877548692	-34.19645979693294	-13.595527945569138	0.9095565795898418	65.19136814796065	17.767212858593005	36.817943307309186
1.0	181.0	141.0	0.7756435079955548	0.30190116822596624	-1.1164517285847515	-1.196494163893174	-50.547469545763406	-24.617758008449947	0.35989100138346297	79.7879809636594	27.150846351668857	56.253457820438406
1.0	185.0	141.0	-0.7798992625303272	-0.33937276988164344	-1.5389204548168482	18.44090545868258	29.824556745170383	-14.661310433600786	0.2294044494628903	100.74437499871146	18.349736116650817	38.04756096933488
1.0	186.0	141.0	-0.8058606360810886	0.04678584025785409	0.5432540778089306	-1.7883787181655468	30.318234033307725	-12.39298923800964	0.14910583496093643	55.7486837234951	15.836868828035813	32.816558638347786
2.0	1.0	141.0	-0.5733212167913757	0.8120135084921731	1.7597346587599303	0.17637715471161908	25.38561103283293	-11.570515202266037	0.598217773437499	115.79885594156883	13.469489909259085	27.971805584940356
2.0	56.0	141.0	-0.6550781241289235	-0.7463774407701796	2.8634962984992747	-34.40140662149206	-32.31423600184847	-18.693410541254188	0.899978383382153	173.652701171454	24.509460874098465	50.85563922780436
2.0	61.0	141.0	-0.6089815138990784	0.38234590078104397	2.6582344836003973	-12.976139040819014	11.864934633388804	-2.9615846910937713	0.044622294108070504	157.77948435743934	8.608580453471477	18.041926160631924
2.0	76.0	141.0	-0.4238515304672981	-0.531422436667363	1.8293303122708915	-34.53773027973395	-14.098551758523358	-13.115605133603452	0.5125549316406245	111.81501943592593	19.091325136410852	39.591054316619115
2.0	85.0	141.0	-0.6551313719921581	-1.3289631218356985	-1.5907130788636377	-18.122866972250968	32.094695982461204	-36.134284286404	0.6497004191080727	124.55354215918264	24.92012464994145	51.66159140584245
2.0	86.0	141.0	-0.10904106812254662	0.4675416661054881	-0.7914017802869875	47.37781157241837	-16.260545597951303	-21.23265277815336	0.5398970921834298	53.03503422878673	26.266662525146515	54.41272570340674
2.0	88.0	141.0	-0.8584088526102366	1.6887711444178104	1.4882070385838486	-1.7249677514428576	35.50180514546762	-47.525412700054616	0.5244384765624983	138.0290162883242	28.652536865479505	59.39547212176135
2.0	92.0	141.0	-0.5156104078475645	-0.4361979378465414	1.7448828116177724	-49.31475762283963	-18.66912658320859	-23.509055669951845	0.1959737141927067	107.20190031369793	27.873734983395305	57.76381258220514
2.0	93.0	141.0	-1.142571444994994	0.1560926616177621	2.664087821746187	-44.58837945029455	0.9463378182476028	-22.079725927105983	0.13415781656900938	166.32756911982963	24.02643629739825	49.84937946086909
2.0	98.0	141.0	0.6417952699002653	-0.1370025028133931	0.017200945348140716	-15.270931249662473	-42.515311035892836	-18.703224617492875	0.5363103230794265	37.61356546866848	23.605728885101282	48.8977974097994
2.0	99.0	141.0	0.5364718870764726	0.32814860967131243	-2.153111693012629	-18.253179785700002	-25.942986984561223	-9.033258116678386	0.9599849700927552	128.51857868134277	15.923743078992713	33.05825572729112
2.0	108.0	141.0	0.6092534494467351	-0.20737010814323079	2.077514951042345	36.86100807536429	-28.915001431383146	-17.71207171860094	0.8195673624674441	124.61351934699705	24.18114154692537	50.13241435611338
2.0	109.0	141.0	0.4711976044484435	0.23882633039055193	0.1556670522112903	17.264038688106567	-25.24081157390991	-8.995917110221061	0.543554433186848	31.554187171636325	15.389677890323398	31.88064338776278
2.0	110.0	141.0	0.2046959895029552	0.4648229106872698	-1.8946913863619146	0.2765496189601455	-19.131649696390383	-2.644391240453675	0.4874104817708329	112.3905493052175	9.325532955509933	19.414868556487882
2.0	111.0	141.0	0.09103224000140864	0.566213080182522	0.22133510553916605	16.878466808273444	-5.932870638791515	-2.72983272874021	0.5958096822102847	35.220520046324985	8.737660759649913	18.108325596016808
2.0	114.0	141.0	0.721662513728239	0.4997203199439117	-1.0082100285368367	3.0605660253613642	-51.09102991098847	-26.156018681900328	0.5531742095947249	76.59236379217617	27.750702758298484	57.49421466280378
2.0	123.0	141.0	-0.05250882437565242	0.9707036321399863	-2.9840103425936184	2.035334870796614	-35.583272714373344	-12.766716312848335	0.6455767313639299	179.81511991216854	18.27830638683622	37.98881770939032
2.0	125.0	141.0	-0.255830135455404	-0.37476314264912275	1.8800388071298444	-16.128492534461735	-6.758065757737676	-2.4301898682885468	0.6245188395182268	110.81131721037266	8.52392317623524	17.760799233245002
2.0	127.0	141.0	-0.5897338556573125	1.559182671013121	1.4175409349244543	17.28485762026353	32.27144028014682	-37.33932690558814	0.8164886474609353	125.37514427563043	25.24650480167575	52.33761318014537
2.0	132.0	141.0	0.6354778388604663	0.2186637117651131	0.08399201936642509	19.17933046067912	-42.780436887671314	-19.979843129846763	0.5825271606445298	38.80496253279826	24.604838157839662	50.967296664381664
2.0	142.0	141.0	-0.49026902073731227	0.2755400942051602	-0.6179365860944128	10.074356957434109	13.504145304518119	-3.733221729594743	0.18825766245524023	47.87307295714672	8.331504797451734	17.276854015540604
2.0	143.0	141.0	-0.19038679521136467	0.7531542777362754	0.38811364354126104	27.286720701453294	9.079488903721055	-12.207610313073998	0.20574569702148282	49.75572546567096	15.083370490240881	31.253513652803104
2.0	144.0	141.0	0.05767698463417215	0.565633793483529	0.23388222195347266	34.616432560530185	-8.828270651667957	-13.430624155718078	0.5693308512369774	35.22498284159955	18.426379559415764	38.1706091154651
2.0	146.0	141.0	-1.0021631512706366	0.4081789240914872	-0.47919559927942657	14.379164879974068	25.168259589107514	-18.795357701014602	0.32542432149251255	67.80706633806582	16.67909549584326	34.566858606727294
2.0	147.0	141.0	-1.1319465625356178	-0.2903973706699007	-2.646782554988588	44.02793020211425	5.6661862603235775	-23.756140353885527	0.49127578735351374	165.7729546280165	24.30800195856854	50.431038068625476
2.0	148.0	141.0	-0.16878245772512454	-0.9826086091427827	-1.453571723296591	-18.321483402635565	24.737708330752596	-16.153559380540102	0.4521110534667965	100.99147819547932	16.784286628528314	34.809127052292425
2.0	149.0	141.0	0.17485280171193468	-1.7663131137645731	-2.5548109449420346	-2.176193413231215	32.14228386193322	-26.553373985751175	0.9275037129720016	178.2395588510486	20.156214236908063	41.86432125500866
2.0	180.0	141.0	0.47234746298024155	1.3786324208949488	2.342628147329636	32.42302280050284	22.15536416796174	-29.00570092492125	0.5077743530273426	158.07454000677623	23.570547461522494	48.89841409695507
2.0	185.0	141.0	-0.9734350279937191	-0.5907671814309736	0.5657444059331636	-34.0840527561666	19.64927940300919	-26.99266306068231	0.6311866760253902	72.85014390221974	23.035281493831572	47.7287894336261
2.0	186.0	141.0	-0.9793911150834032	0.25459935565071135	2.5964828370564446	-28.06763116756286	8.718028785332251	-10.901567143356193	0.2526763916015615	159.66670411931878	15.134375513846306	31.470714360380537
3.0	11.0	141.0	1.327255619387137	0.4981181066701292	1.9462759052693777	41.18234007845704	-15.927136168519327	-34.05724894509787	0.7635856628417945	137.95937386356525	26.92256184474616	55.81534489370674
3.0	17.0	141.0	0.32961349166963405	0.6908021614010169	0.07639001889237144	31.740824482946927	-30.94016568170075	-20.671544308512708	0.7199253082275358	44.072638920187714	23.613246712684244	48.91501020629776
3.0	20.0	141.0	-0.16467354761377442	0.42576571696618437	1.4045101013554826	10.625168480228886	44.26795493738473	-16.71759727015499	0.09101587931315169	84.6164286495509	23.41467558684569	48.52015190110708
3.0	21.0	141.0	-0.4267337433657748	-0.13867072736588976	-1.5826033689295518	9.358605325792354	15.7130626001698	-3.6425709423838155	0.11210759480794186	94.25050684213787	9.00330940339549	18.72052663983589
3.0	23.0	141.0	0.5547929918763731	0.22392862127443017	1.0860241438186802	17.497537977682413	-25.37361942234717	-6.758016878892108	0.5239095052083318	71.0418623753329	15.234273296248652	31.578356159530543
3.0	26.0	141.0	-0.33062746004962784	0.3333938123258375	-3.0211622973672445	16.88000471703045	-8.144186209246591	3.173311217729725	0.13461990356445308	175.17792298630295	9.177420128605423	19.253054820492544
3.0	27.0	141.0	0.1335908095787473	1.0257121125929143	0.15792258555498875	40.06247188754664	3.424561953397348	-28.536469447153184	0.676529184977211	59.952070325219125	23.80482777083483	49.31687579527703
3.0	31.0	141.0	-0.5848972526443257	-0.0040709072677953375	-1.6817281279120893	20.11949160661836	28.16817401218755	-12.862403206083622	0.13007202148437458	102.01755875388925	17.8288658681554	36.9709577478077
3.0	39.0	141.0	0.45882665760393265	0.7105643579494983	1.2279114156215243	36.4407301866248	22.08508594021772	-24.45840163825352	0.552464294433592	85.43010256167067	23.720624110093084	49.15398700281029
3.0	43.0	141.0	0.7120639062188779	-0.4203721520772126	-2.3089501623176507	-28.72918684627167	10.214074809108252	-12.906860180629437	0.7237759908040338	140.5207301977476	15.985569540304828	33.20083642592782
3.0	52.0	141.0	0.4237743288967637	-0.6628778990308763	-0.07635246943330533	-18.684898597272024	-25.237237764520607	-9.741213919661257	0.7441226959228492	45.28982177546679	15.873292595597992	32.887074599184544
3.0	53.0	141.0	-0.921198001100162	-0.7513595167882965	2.8539300560103076	-16.942620936346078	-42.996781140220165	-17.71712581459539	0.6045616149902328	177.1363091762995	23.895781743604253	49.59062616451022
3.0	54.0	141.0	0.7087919175008227	-0.5183899768245451	-1.1424370031922566	-31.58990873360817	-11.008660753278633	-16.681000690529103	0.7621513366699191	82.55915174145761	18.04773774667985	37.40915671159339
3.0	56.0	141.0	0.5630940681157953	-0.5098147834342717	-1.1829851884516769	-42.990706794537445	3.1306323014154422	-26.002392930113075	0.9426122029622315	80.54979689175555	24.304202674729872	50.35973200277777
3.0	68.0	141.0	-0.5130643268189967	-0.1253964937130248	0.48327020969509904	-11.240196458455527	45.68502006748438	-18.901001657219723	0.4225718180338528	41.01791128295441	24.47901194163812	50.70723269926115
3.0	70.0	141.0	-0.11363054889169344	-0.573143702694203	-1.3942391027239205	-11.320243383122188	15.617479861816783	-3.596240085539808	0.21412989298502572	86.6153827970151	9.473054346673463	19.679223524350796
3.0	71.0	141.0	-0.7298968376995388	0.49223356906157334	2.604043724629382	-20.128222125134773	29.56311999858605	-15.027206895017434	0.3914833068847664	157.49657261275308	18.72953101417941	38.890826990888215
3.0	72.0	141.0	-0.45862867232427845	0.3110792995883222	1.4883975299728394	-1.926338046885598	32.15278652677747	-10.683549826984834	0.2628913879394519	90.9982132643425	16.384290845612103	33.97312370698357
3.0	81.0	141.0	0.6069802939236421	0.015224661669558133	-0.9200734530553627	-0.32176101702373927	-53.05034782854254	-14.676163742911573	0.26133626302083235	63.16043145235707	26.57520276968018	55.05495353841222
3.0	82.0	141.0	0.37574938379364287	0.13208839105572653	-1.0463932864438128	-0.15686116641579417	-34.35137847783284	-8.078082217924628	0.8744673411051418	64.15013797979665	17.03741769739581	35.30652623701154
3.0	83.0	141.0	0.23099480068476363	0.10691470787038541	-0.9885756263848577	0.8614550785629316	-19.832246384075994	1.3634079743879077	0.837014897664385	58.488611675764744	9.606615838405826	19.923881497275737
3.0	84.0	141.0	-0.3183532265021864	0.48375995694740975	-2.036129155404868	17.219127862923756	-42.06280190596223	-14.584863148504645	0.11785837809244737	121.28847210530017	23.04577870500662	47.780509582996345
3.0	91.0	141.0	-0.5468852524959634	-0.995333992734847	1.8012788501393333	-31.008556217458942	-29.7023274372934	-25.477379272967404	0.36767005920409956	122.00609532415254	24.105482489431036	49.97389365693436
3.0	92.0	141.0	1.3520757717441383	0.018347130603749196	-1.9532302677603384	-42.258439470249634	-16.28894041533407	-33.35980193099493	0.15333989461262754	136.1128020081942	27.15715311645717	56.299424732219975
3.0	98.0	141.0	-0.7396361220425228	-0.2613659467712581	1.716875750349836	-39.984961768906686	24.55287040665301	-24.556596429260523	0.5789441426595048	108.15154882113211	25.56865698184704	52.9927360791052
3.0	114.0	141.0	-0.5527405644735164	-0.3394640933412681	0.5287288248374049	-30.276745673718274	43.75091401903712	-26.078617336300784	0.595808029174803	47.94777624522204	28.60734872293164	59.2589098822945
3.0	135.0	141.0	0.7156366359332668	-0.07979325067716161	-2.233325317453969	-17.595267191315635	-6.267557362138209	-3.352268443570509	0.7828432718912746	134.44677447991765	9.161928672093318	19.12118331250355
4.0	0.0	141.0	0.8440967136623604	-0.41858681620881344	0.5499108983139933	0.9075050994629397	-27.483593153520243	-16.516255634818148	0.12106968561808173	62.505367414285864	15.48695794016437	32.095923020054144
4.0	5.0	141.0	1.0048465414027776	-1.232145217081002	-0.6618209587872607	-32.52498767843089	-4.994090159088916	-38.3765820934543	0.43334061304728066	98.67366946310482	24.406854714349194	50.58204937093852
4.0	6.0	141.0	0.5435887776252581	-0.8718709576405331	-1.7212912882964977	-25.36463046863872	8.615652942810012	-13.522087756781382	0.6173157691955558	114.85612377141422	14.487546630940189	30.074229884882268
4.0	17.0	141.0	0.7795409015033747	1.641345990063113	-2.05347043648053	5.622444243999102	-36.3729501464819	-46.483728496623485	0.5599759737650534	157.10374766464375	28.625359781625114	59.353675859990794
4.0	45.0	141.0	-0.8887385869227074	0.06634661294884966	0.44949577631151827	10.13832782765524	42.70624125340066	-28.703641375895952	0.02314602533976151	57.189816169683965	25.320582873686508	52.45478115455799
4.0	52.0	141.0	-0.47769428781564943	0.6786244549883967	-1.8019486446155561	48.55664140137813	-14.522180442656012	-27.146002797808748	0.535778586069742	113.66740300440189	27.75804685713802	57.52810060128078
4.0	53.0	141.0	0.5873895654702835	0.35111972809110575	1.1715214195779289	34.22901495658827	-10.117714299964945	-14.601207806525956	0.6753396670023599	77.73612147139421	18.61874164691168	38.587946964888154
4.0	57.0	141.0	-0.5927568345608214	0.3049602291330647	0.3823682966675931	30.10727235050474	40.694997006508856	-27.702454351376474	0.14394598007202042	44.03086232345775	27.86034874933006	57.710893025129124
4.0	80.0	141.0	0.4442102692876277	0.10880096424759081	2.2552470860604092	17.632705063456967	-4.500732521485201	-3.7918120533859114	0.3807424863179515	131.8462889687866	8.974714641447518	18.730777334786826
4.0	81.0	141.0	-0.5520358353548169	0.9200865452326618	-2.8512643165662492	19.617626175112807	-23.042203514064756	-12.143661394575396	0.4587624549865722	174.5501701564781	15.743003573630745	32.74971637454755
4.0	82.0	141.0	0.6846251926924065	-1.2129016620128545	2.741635099179059	32.37255170021088	-27.444052724045513	-26.674625744255653	0.4054339408874509	176.19178968954702	24.2012080304296	50.22101350244094
4.0	84.0	141.0	1.0703291447158216	-1.037977392422694	1.4485425731872426	13.23771826703129	-33.082496452930656	-29.081978214264844	0.8379570960998511	119.10464309839169	22.205914627739112	46.04097621100126
4.0	91.0	141.0	0.11525003903539445	0.6456827620089131	0.23589351668379163	46.160907433511	5.205310363713579	-22.193929677195815	0.9122312227884927	39.93620853214122	24.855972971819888	51.48767794468823
4.0	96.0	141.0	-2.188536134594193	-0.28402559867382143	1.7001817459056263	-32.674625253736	4.3239514288422995	-47.675491548040064	0.8901749610900869	159.61763965247587	27.98274891248805	58.0262110145109
4.0	118.0	141.0	0.35634570451189473	0.48702122542502996	-2.0368647515066494	1.2463666965157545	-15.475582686926344	-3.815490738046999	0.4139281272888178	121.71800223840316	7.718839027934488	16.128175624207138
4.0	119.0	141.0	-0.6854024299917744	-0.6224765953640486	2.7816891951022593	-15.243797121016332	-4.986183327606554	-2.693910995945045	0.8897563616434718	167.97582981990143	7.851885681571403	16.525361710965495
4.0	129.0	141.0	0.7371739846794025	-1.4201161689921555	0.9301030153054871	-6.865095053473288	-32.67259692276107	-31.96859425687344	0.42316617965698167	106.03972237233056	22.31674332997468	46.26061376124664
4.0	136.0	141.0	0.43047565230088275	0.6235258111315741	2.2755724664057264	29.94390208798851	10.840037867819879	-11.85454493936365	0.45473998387654424	137.41821208770756	16.40578219393236	34.065029762565
4.0	137.0	141.0	-0.26446966469295824	0.6781307643001192	1.4418794449145158	20.919696581157606	28.167019684099593	-16.374303888985395	0.38957198460896814	92.54327097733082	18.693355946263942	38.752307707434575
4.0	138.0	141.0	0.2650640383144823	0.7378388028492722	2.4158113883438994	12.249669523613404	15.128134499116277	-5.557504824338106	0.46246194839477384	145.52236622022505	9.773578786689606	20.40224317179575
4.0	141.0	141.0	-0.10087782007647773	-1.08188035925133	-2.4660600468752225	0.09820777490325217	29.69842759051185	-17.699394413337934	0.0015868186950670493	154.40222468639544	16.691722067187122	34.67761384980138
4.0	153.0	141.0	0.7588860898440808	-0.6315579324365838	-0.08800487575426014	-14.60839581682055	-19.736063035345143	-15.586560432323493	0.20579843521118102	56.79275982718261	14.041582744408544	29.10052915264649
4.0	164.0	141.0	0.48249169006860804	-1.488438950604349	0.6673169282873507	-23.426384406745065	-19.567508513518405	-33.06932421326982	0.21846736272176026	97.46280925960305	21.72741123071691	45.03506012369694
4.0	165.0	141.0	0.6927589194233068	-0.9736213060658018	-0.23782092813038389	-28.66461743708174	-7.535226829970064	-18.962688065486834	0.3457222938537594	69.80714627596696	16.987587286390866	35.20664549519353
4.0	172.0	141.0	-1.0538629258212564	0.21999357769742048	1.942650769876858	-15.578668328648272	19.392803789965733	-20.542209308419476	0.5355250994364411	127.2548969739956	15.575505951795344	32.337146213842146
4.0	173.0	141.0	-0.8682118067393361	-0.837642507294075	-0.19768196010595357	-10.396243180610512	37.212525317634096	-34.54294035799367	0.25169140497843423	70.04429242474194	25.022218651748307	51.84171251251829
4.0	174.0	141.0	0.047118214209680175	-1.4838228391099437	-0.6003996561933297	-32.11072201312309	8.619858078044276	-28.555695212318295	0.7214865048726385	91.7525334109541	21.159797996383414	43.856499867632415
4.0	175.0	141.0	-0.5578624589378984	-0.33611290868005367	-0.4350081673019337	-9.740104207192767	14.095104536891773	-4.536300829026775	0.08349835077921519	44.87450354733135	8.55686732021153	17.740717054290766
4.0	177.0	141.0	0.6445756933165682	-1.468881877093107	-1.6880112465593364	-25.210083953129665	23.43539959535366	-40.22487472223727	0.4868165016174305	133.42013078218963	25.560176314359563	52.9927288153687
4.0	178.0	141.0	-0.21139025924419608	-2.013074271116386	1.4934827113475717	-13.358941587923361	-26.096114284893567	-51.24020147480469	0.382431634267171	144.12644258682823	28.50167078115023	59.08768393472687
4.0	188.0	141.0	-0.24739258477667808	0.4582846103095006	0.3542172731891699	39.054691885728744	22.48288355308344	-20.978447470518617	0.48655761082967086	36.0871431154188	23.998823314708147	49.711577798091454
5.0	0.0	141.0	0.1806222949458427	1.2314382025197406	0.6295257415721648	37.22459003508223	6.309254699469154	-25.998199803368866	0.44558970133463416	79.91410096180935	22.131960602373116	45.86206011811903
5.0	4.0	141.0	-1.0048465414027776	1.232145217081002	0.6618209587872607	20.781409369948815	33.1980495702902	-31.96248335943227	0.43334061304728066	98.67366946310482	24.40685471434919	50.58204937093851
5.0	6.0	141.0	-0.7870806613738072	-0.4201594040878654	-0.5797098989503368	1.1824996567690818	27.44526868458415	-9.980011663116422	0.050656382242838194	60.962640994089014	14.11099533280944	29.246774264224545
5.0	11.0	141.0	0.2589893103337528	0.8556273414004364	-0.895632300538222	16.849235587144722	-40.01554561613407	-24.72736225661292	0.9170249938964772	72.50419995133876	24.123497445362055	49.9818407606779
5.0	17.0	141.0	-1.367899995075016	0.7085202512289015	-2.390710803529667	32.545861184458715	-24.827730453541925	-28.80860912080748	0.8733646392822231	162.95235471033723	24.16695049070022	50.13655242112586
5.0	77.0	141.0	-0.4336365062716116	0.8814783246970247	-2.970236119997802	0.3503296473156752	-52.070129742521644	-22.584548280404917	0.9945194244383321	179.2483354215134	27.40281513594694	56.844263655709256
5.0	84.0	141.0	1.2046144601009634	0.9091928783578275	1.1400728990561138	39.36765039995961	-8.60763194125198	-36.68337851398519	0.2712977091471339	108.37075113203821	26.30960330169944	54.52660798869222
5.0	96.0	141.0	0.5884120837165331	-0.18438030873168668	-2.3521761771522733	-12.229780472931582	-4.207043306407421	-2.4599316423139093	0.323515574137369	139.32370548657352	6.3560763479809586	13.387716949869295
5.0	103.0	141.0	0.16423086537303785	-0.5532226331813311	2.0057572276086786	-19.13398097483016	-42.81699066237525	-16.167976730273985	0.9879362662633239	119.58343116125751	23.950030592645827	49.65041266689414
5.0	118.0	141.0	-1.5190139538866132	0.16035558904944416	-1.3724943271950905	32.68136755051651	22.88233040172584	-29.208941576518104	0.9805875142415212	117.65682373322932	23.872178173304317	49.48789706171977
5.0	119.0	141.0	-1.0532541440759262	-0.7542330634394423	-2.424420716724344	20.18744939413136	30.138653345538014	-16.000658977978254	0.32309697469075416	157.49595373909065	19.141620414849278	39.742277914965584
5.0	129.0	141.0	0.7383437894937169	0.43182575502328735	1.1710825522032098	32.87395865951149	-8.985870640760872	-17.439871134415192	0.9898255666096344	83.0899312877571	18.483057908343046	38.31051022478071
5.0	138.0	141.0	-0.9784763628162239	-2.1858116946608264	-1.4183773099404866	8.221896761565475	33.63301433046628	-47.832901294411215	0.10419743855794261	159.47364930672143	28.50878068870953	59.11440322377058
5.0	140.0	141.0	-1.2865667317846121	0.37826008649359544	2.4229338717373907	-39.223319979850835	3.671134395531256	-26.79779395010107	0.2258899688720699	158.66838191341375	23.003116419950146	47.72564050674515
5.0	141.0	141.0	-1.1402321881083075	-1.252539071947881	-0.7504444059224903	-12.695715402592272	30.394743678140642	-40.12939230673786	0.5682462056477859	106.14652631298658	25.065596744875005	51.95018681513567
5.0	151.0	141.0	0.3804547088824949	0.45148494416657203	-1.0582424633518726	-0.9952272792153547	-36.583309058875216	-12.730831828366568	0.9332186381022094	69.43108026102242	18.707506701881474	38.766886896269966
5.0	153.0	141.0	-0.17868020715805344	0.7574122278777717	0.3410228745226616	27.23807826016438	12.094596656218036	-13.02009754000206	0.36086095174153576	48.68106834581905	15.701878656270285	32.53362894045058
5.0	161.0	141.0	-0.4048747357549301	-0.5276482069224687	1.7959886153403972	-34.71788662636914	-29.93736729295607	-17.70690193113367	0.4798254330952957	109.73168397817662	23.726621284779934	49.181092906948656
5.0	163.0	141.0	0.22471925326724426	0.3795258394972497	-2.2060840456038617	3.1506159334577477	-16.97508094995923	-2.516383237361314	0.7697052001953111	128.9008025212643	8.423607097764892	17.591852774423806
5.0	164.0	141.0	0.42704403320457607	0.26230132868506917	1.2029139167227743	17.114280311843753	-2.561017117182712	-4.886582749598006	0.7851267496744789	74.66434791448553	8.681491666514903	18.028706573681465
5.0	165.0	141.0	-0.15877372894561512	0.3904201302038017	0.3895193278031572	11.837800852694798	15.838966855446566	-2.6930865625793112	0.22093709309895793	32.88210136472592	9.634964609210275	19.964680753554404
5.0	167.0	141.0	-0.00047149418300089063	-0.5073499712998158	1.8774431525997783	-18.53168876489226	-26.61716046643127	-8.952604892214415	0.7178044478098548	111.42809498210151	16.24423526322831	33.702048174222526
5.0	168.0	141.0	-0.7439183855642094	-0.4335747427559309	1.738778352027235	-45.71028818685204	-16.77031079771423	-25.21256393033005	0.24877503712971882	111.1708192273547	26.47200435053936	54.864486711327125
5.0	172.0	141.0	0.21018848031593565	-1.4783157737355368	-2.355819427462621	-8.884607138269462	24.91454234520587	-22.367219861896118	0.031134287516275894	159.8077988636723	16.724426071501547	34.75259228491867
5.0	173.0	141.0	-1.3103507756612573	0.06584914463565875	1.3329357588037347	-29.255722306982356	19.69788249499888	-32.27805244303917	0.31496798197428355	107.16107625673742	23.082569197993116	47.846364595524484
5.0	174.0	141.0	-0.5097835268820551	-0.34847210379297316	0.6420241115569865	-7.200384878670399	14.696993816522731	-3.756840711684668	0.15482711791992065	51.038513450343245	8.107030357556116	16.815306384008792
5.0	175.0	141.0	-1.495070729128551	0.5074611765707522	0.8037470685209259	4.270378107183479	36.3025384026665	-26.317341836498876	0.48316103617350237	101.50837433581276	21.745908551001918	45.07606535264033
5.0	176.0	141.0	-0.6040486153879134	-0.4428188119326184	1.8221246100313024	-29.721689394559398	-8.77808660601136	-13.75316590169626	0.4630573908487946	112.87561327804538	16.369577300975543	33.962689801800394
5.0	177.0	141.0	-0.42071056760066217	-0.7996780798637348	-0.4173173014911234	-23.525537547646877	10.073573517416822	-14.499382384551751	0.0798428853352865	57.0268938444322	14.200886284274368	29.430435368733903
5.0	178.0	141.0	0.8548787159633414	-0.2571075893790527	2.106945387221508	16.993860678091018	-22.664508729540643	-13.252705076321655	0.9490910212198872	131.1077276727403	15.099414264648962	31.358277843880575
6.0	0.0	141.0	0.6486712192040713	1.384673712958208	1.636888341282191	25.682080510122173	19.218176788715713	-31.199970174717578	0.5037539164225247	128.34125546175258	21.60413055292224	44.80360718064787
6.0	4.0	141.0	-0.5435887776252581	0.8718709576405331	1.7212912882964977	1.007619140855459	27.319614549441823	-12.37191077726283	0.6173157691955558	114.85612377141422	14.487546630940193	30.07422988488228
6.0	5.0	141.0	0.7870806613738072	0.4201594040878654	0.5797098989503368	13.556574529803642	-21.61448667443589	-14.257452935981474	0.050656382242838194	60.962640994089014	14.110995332809441	29.24677426422455
6.0	45.0	141.0	-1.0414155806370458	0.22223861454963967	2.506339606537238	-44.457287362545514	4.755323891990223	-25.574290302703165	0.35953820546467996	156.0263560650561	24.868220646319628	51.58026273757538
6.0	46.0	141.0	0.901167770567892	0.003446887996037313	-2.1957032648239485	-48.10691985981634	-16.34398621353665	-26.715822572290342	0.5202156066894512	135.98822317700893	27.71430461305699	57.45232830373432
6.0	80.0	141.0	-0.7536382853515026	-1.2749424797016191	-1.7742487415398343	-0.5443961120472327	35.84219858906258	-28.818902285601887	0.7634267171223934	132.41905735088127	22.206116602220316	46.05247119710551
6.0	81.0	141.0	-1.5840498623362074	-0.389999086784848	-1.1159642259335896	15.846693307662976	33.38310787483471	-40.76731248530443	0.8414466857910149	113.24709618737009	26.565072892656886	55.05842385005281
6.0	84.0	141.0	1.9387515877002273	1.221180673150738	1.852716949127895	26.283806168483057	17.85142395381396	-49.613258088009964	0.7793586730957016	168.82918756853616	28.44420279801991	58.98872588925404
6.0	96.0	141.0	0.40004347669505136	1.0040067697915314	-1.8492056637630023	4.18860066286801	-30.339697716884356	-17.328245240272008	0.7271408081054678	122.72036361524182	16.989551008524383	35.25474921391205
6.0	118.0	141.0	-1.02804507994301	0.42656667095063466	-0.4202099830433278	15.019730313715803	27.46627194353662	-20.06894209474882	0.03124389648437409	68.16541859823552	17.95309071507808	37.20438471761698
6.0	119.0	141.0	-0.8096104594446001	0.06461913878769789	-1.6613041552945773	10.371027865032088	16.660816407917892	-4.421493773134045	0.7275594075520828	105.95190676692859	9.71245088703672	20.201737691768496
6.0	129.0	141.0	1.6329015329474716	0.5555128624423745	1.7644820849768514	32.06173168942534	3.2528016700544145	-36.72452357713195	0.040481948852539085	141.37504566436564	23.58924431419712	48.92151212484724
6.0	136.0	141.0	-0.3776307624560443	-1.421682883763124	-1.5077263521634583	-19.471059880467397	34.78458599132233	-38.440509432805165	0.8374242146809863	120.68925810561825	26.736670484499488	55.4184029621729
6.0	137.0	141.0	0.5624730659688353	-1.3144077315704603	-2.25671689779606	-33.31159571089712	23.127928922523637	-29.800444689939653	0.7722562154134092	153.06462986778132	24.297026964288957	50.396099289144075
6.0	138.0	141.0	-0.27650569755864235	-1.2585912340937553	-1.4127519880674817	-17.53816863999161	28.20190173852544	-20.438883049274125	0.8451461791992145	109.55899154206332	18.827235032792956	39.042783413727605
6.0	140.0	141.0	-0.5695706222216292	-0.8927865651817637	2.8163756181067843	-32.53424012260258	-29.75404430642491	-23.17105068419503	0.7234536488850891	172.39699445617867	24.04653012256284	49.89720405914874
6.0	141.0	141.0	-0.23603988123471353	-0.7447674984482109	-0.44961335053866786	-28.268478180585124	9.132176429256909	-15.092577784599365	0.381097412109374	51.64716751204922	16.08738146724103	33.33319598812475
6.0	153.0	141.0	0.44306560571422793	0.9208052933005795	1.2250400478617731	23.308894913406856	9.27542861974938	-17.15926199038591	0.5884826660156237	91.40270985183976	14.674089721879927	30.435560498486222
6.0	163.0	141.0	0.047828518062275706	1.358629730145393	-1.4289601414916155	20.116706959979023	-27.89275175959687	-29.15577460770375	0.28095118204752545	113.0062395346092	21.76751703390795	45.1291123556417
6.0	164.0	141.0	1.366415540473773	0.2726140325488374	1.7657298827675902	24.817326789047158	-9.718453892260223	-21.674726885140842	0.1642168680826812	128.87363119124194	16.585721378447747	34.426749082866976
6.0	165.0	141.0	0.6035752354932648	0.5745524871303828	1.1271533345690556	15.983678360843252	-3.7933891482061215	-5.610096966466756	0.7284065246582018	80.31405651192675	8.381009779905627	17.415678321867766
6.0	167.0	141.0	1.1381965341590714	-0.9841312302051353	2.015035162771978	3.0732026025763908	-43.48447900793294	-37.578006156239596	0.33285193443298244	144.0891726117831	27.787021369340636	57.60881362987844
6.0	172.0	141.0	0.26456504073164566	-0.2021759544614842	-2.165609444880134	-13.742202685034833	-1.100361821042391	-8.434169266363051	0.9182093302408835	125.53836149938977	7.802773092282242	16.3093493442425
6.0	173.0	141.0	-0.36793673665796334	-0.5368544515874152	1.8436906022801185	-33.143147055884775	-11.504736511466302	-15.902289544024974	0.6343756357828769	112.02438782661531	18.596951959171072	38.56854621177189
6.0	174.0	141.0	0.5005865626190902	-0.31775209208326993	1.0720970506434246	1.1660643921792957	-15.800026624950512	-4.5297433063085695	0.8958292643229151	70.1948220305617	7.955499846266376	16.52331889547609
6.0	175.0	141.0	-0.7199089088928712	0.01235604326367695	1.5722683237335051	-9.548408960435003	15.702416550434075	-4.142049997096082	0.466182581583658	99.0811061337981	9.095298215300835	18.91784941710419
6.0	176.0	141.0	0.4899972992877094	-1.0399818789280455	2.021447672563693	-13.978523750603113	-37.83352757440679	-25.58636604458524	0.5875989913940421	133.24084378587816	23.060648049276363	47.82096791880942
6.0	177.0	141.0	0.44870645696083633	-0.2735485466598035	-0.0670572354230475	-15.784749620834063	-22.887485984388043	-12.636940765690682	0.8695007324218718	30.353948059485965	14.744680439276118	30.54452929999537
6.0	178.0	141.0	2.0022393031080807	-0.7013892692815741	2.2683979244617767	26.655634091411397	-16.68047376185229	-42.224855456016556	0.0002525965372710548	177.95425567709248	25.417938783373778	52.73846784173981
7.0	10.0	141.0	-2.574523105226405	-0.5141654339766938	-1.4329747857244262	17.410481670167496	2.5220345722908917	-54.111865923694374	0.28525053660074917	171.37044142602156	27.47119087451811	56.9782898669687
7.0	15.0	141.0	-0.5998330411003001	-0.3633294546282284	1.8364484861040387	-44.252424956729186	-0.098637614442314	-21.56081886297571	0.501472028096516	112.63177189661944	23.766100351612845	49.26479579764734
7.0	16.0	141.0	0.4670716274096272	0.5666591536114922	-1.9794616799661793	1.972348163143275	-17.128839198090635	-1.7358591586748646	0.9541549046834257	120.96775638678307	8.366528342166452	17.457320058170826
7.0	24.0	141.0	1.7784153431314134	1.2781151365739578	1.049963111935266	26.598204736563275	-4.163822014511759	-37.935936608014146	0.1534039179484039	139.15636261803533	22.45895719410444	46.581498014505584
7.0	29.0	141.0	0.17777290761991252	0.7214621958886579	2.4561258827515497	9.429872798482902	12.62160997191811	-4.740761821786194	0.9098454157511402	147.02442288262623	7.943525315877486	16.651937640659067
7.0	30.0	141.0	-0.6053506610319662	-1.0279034065035697	-2.5316302669229596	0.5766659478479461	26.346708225437716	-15.510928243005266	0.3140512466430655	160.34822122627625	14.763503559041167	30.70672010384253
7.0	32.0	141.0	0.7132284640644505	0.8044761755532108	-0.5326301338544114	20.391598836023018	-15.744582314095094	-8.411553838787134	0.7905787785847956	68.74470779939257	13.084355783778298	27.12753186222256
7.0	35.0	141.0	-0.814328786167855	0.6523638753316846	2.5425619698390696	-20.87660354153421	25.36011828448187	-15.916589684969015	0.05385227203369092	157.46785125723164	17.622570376676535	36.60408902569853
7.0	37.0	141.0	1.8596828174978606	1.7072888490388927	1.545946721278745	21.311510235247628	14.308453446247588	-39.77645008388257	0.39937152862548686	169.61105645705945	22.855765716075158	47.43249409916036
7.0	38.0	141.0	-1.4496392777000287	0.12121783690565027	-0.7124782446275567	18.570516704625398	19.982557029855982	-21.105282540412492	0.007981300354003351	92.80807521230604	16.65204865399235	34.52858815948547
7.0	40.0	141.0	-0.8085501186420185	0.0023324387864199748	1.6453322823356678	-40.116380726912006	19.76301890413186	-24.193916970166075	0.1287984848022461	105.03860497086733	24.548120359685562	50.87835899716934
7.0	41.0	141.0	-0.8322389181733517	1.283375626761434	-1.566897786075042	27.997909579744178	-7.513603616150034	-19.89853348203824	0.15101222991943175	125.46131672401836	16.975682012372342	35.22901727497157
7.0	42.0	141.0	0.1856317868231423	2.274443769929889	1.669441199371872	-8.73608728413712	33.748066349106715	-44.00719508391459	0.010300064086912974	162.00210722505966	27.10518671848682	56.2128011224712
7.0	55.0	141.0	1.998389141532659	-0.15286543806860198	1.4671580970372258	22.098118935152335	-20.822785148945663	-27.87680875228238	0.10036907196044809	142.31376511872134	19.900683987562555	41.294081754259544
7.0	60.0	141.0	0.49109708890273324	1.659456979538512	-1.3748519616864765	6.402738570181335	-34.33118456741552	-42.593260235963726	0.7882716496785477	126.6378239157855	26.592644653666557	55.12437123689291
7.0	65.0	141.0	0.06952905368876743	2.0329814311443295	-0.5243116647120774	18.20950647350861	-17.35258012593882	-49.52353539161251	0.1387921015421547	120.35865318572772	26.817263750062104	55.58499321966869
7.0	73.0	141.0	0.6629244027503941	1.1554028868232245	-1.6881033371202874	-11.93364150098768	-36.36740535566753	-31.26453195462025	0.9592570622762037	123.20747622785358	23.860633125122014	49.46812152882338
7.0	75.0	141.0	0.5678734930551549	1.2125483840203009	-1.6017655782267681	5.785362928765908	-30.59532417468551	-22.609757515448127	0.8754687627156579	119.61524025183344	18.578363695780777	38.537044870284156
7.0	117.0	141.0	0.07821141609691083	-0.5398055147584395	0.855878416791778	-14.918801303753636	-5.818757564911282	-2.404404634072895	0.9500336329142197	58.14985001656428	7.817927993147694	16.224665434706075
7.0	120.0	141.0	0.38937419388843986	-0.4886331795656911	-0.06142193671519362	-31.416427120282016	-14.07932362153806	-15.672763131956945	0.7575725555419897	35.97095027528684	18.26270215668371	37.8318503134035
7.0	121.0	141.0	-0.5431942132772221	-0.7025683726332953	2.845220927105514	-47.573844066574495	-21.15566342150052	-26.47333642208922	0.9181080500284828	170.77549319217977	28.20010901832569	58.48550435609902
7.0	122.0	141.0	-0.442155507307104	0.29620773654826094	2.6731147524878898	-10.060344057162336	11.57037945298252	-4.889891203689945	0.9178228378295841	156.16419561306694	7.769859254942476	16.32250048902457
7.0	124.0	141.0	0.16400420333539387	-0.5663569839562331	-1.2985971749039908	-27.38697319796994	7.701340007188574	-11.42313102301761	0.5168866475423166	81.71455366047896	14.801146151435356	30.690045184983532
7.0	170.0	141.0	0.8196066690107365	0.07615087716427396	-1.0240006281428955	-30.441591525091535	-31.544172955722303	-25.611113985200106	0.9975889205931392	75.2765229376181	24.512048900105356	50.787603142286365
7.0	171.0	141.0	-0.39303877654003766	-1.0691115870134256	2.8201641100283155	-15.722515586329209	-25.08744129829714	-13.933571863782177	0.831751441955566	174.26588972809586	15.79812514984261	32.86293408711241
8.0	13.0	141.0	0.24945272425106338	0.2655981130339869	0.0037624378944923495	-17.47430927098042	-51.524818799648266	0.7007493402302494	0.8383669535318994	20.878253058980334	26.270041473032123	54.41307076105441
8.0	14.0	141.0	0.2596952413093249	0.4605541337441702	0.02695585995310743	0.7688788983456005	-40.25273846557053	-3.896914728472403	0.8216463724772107	30.333142547731754	19.52840999771307	40.451703937977456
8.0	20.0	141.0	-0.774238103792101	-0.356806327022728	0.9234843418873441	-49.315990900125584	-12.739668634925728	-15.056265338275258	0.2525632222493468	72.0100761859948	25.64325851671072	53.128493485620375
8.0	25.0	141.0	0.017527026897434916	-0.5102658865201547	-1.013262227404351	-16.667984002861246	9.621604374114435	-6.249295539459563	0.6757556279500312	65.00934811643197	9.769403494759628	20.266673012712968
8.0	28.0	141.0	-0.1546159884572143	0.2627967278363913	-2.12046936159841	-1.3199956308980112	-21.094181947220367	0.382850391746004	0.9808714548746682	122.74353485813386	10.205865278906	21.2471841298562
8.0	31.0	141.0	0.2949320855669779	-0.7048449829928439	-2.054415140874459	-51.140706200229445	-29.621685594045097	-6.345607716438613	0.4736511230468736	125.58645373087138	28.69750701667116	59.48014154604688
8.0	34.0	141.0	-0.8601340041361878	0.6352772447365701	2.9389502034583823	-34.35936751172035	-1.2112219272054474	-9.837279826089265	0.4594322204589839	179.1887007246098	17.2651147784539	35.89688154589964
8.0	39.0	141.0	-0.12841612310177192	-0.18117103377438873	1.0396034995106207	-34.45766198719647	-40.18137042183536	0.5842596011542494	0.8960433959960906	60.9086497062536	25.55747463288588	52.946618843534445
8.0	48.0	141.0	1.0038663745459844	0.015229434305598555	1.912571812384096	48.56082939379467	11.371815367617753	-16.84125017221413	0.9758094787597387	123.76300275738244	25.41519018955036	52.68553837726878
8.0	49.0	141.0	1.4296939639775639	-0.04281400776103252	1.7653910795656558	45.55537115014016	-6.693149020191488	-27.89216845204479	0.9298728942871027	130.18205740480897	25.990891928671864	53.881588775058034
8.0	50.0	141.0	0.8008833364030239	0.5414760928750472	0.8770286690835801	32.92741116677636	-17.140040240116882	-18.485839444786674	0.8695032755533796	74.78777879172206	20.021487495621773	41.49006429642262
8.0	51.0	141.0	1.170033320127315	-0.03366397084358278	1.9063302650536376	16.149568502242026	-45.313891950787465	-19.191749288388188	0.9091550191243445	128.1711366095114	25.005500803597464	51.84095691243746
8.0	58.0	141.0	-0.9902458699784664	-0.004785340129402517	1.9335931189011883	-15.450420462041269	29.090731497793474	-13.234543798177077	0.2618553161621082	124.4702794202943	17.13864723078886	35.564851935701846
8.0	59.0	141.0	-1.386001668891831	0.1481110940685399	1.7340455152183727	4.397908481291742	56.761945416483336	-18.28958556679787	0.08248825073242183	127.47314820388502	28.870345955597077	59.83910793160338
8.0	62.0	141.0	0.8563531456752581	-0.02985153227964613	1.9548417692043067	15.770053781946709	-29.56601732187852	-8.9033859092477	0.9254742940266925	122.29177364827889	16.73940956428366	34.737154393801696
8.0	63.0	141.0	0.4865648469901563	-0.016338337277868317	2.0444137546550887	36.15286356625444	19.77388357633854	-5.217602240347642	0.9013786315917938	120.41168333082861	20.0536975759178	41.589373988569406
8.0	64.0	141.0	0.8725175477354816	-0.5022052069508425	2.9527788786050846	34.80236702823647	1.6729660230160386	-10.416011407760273	0.9127677917480445	178.74446753653737	17.55757717955003	36.49971588623356
8.0	66.0	141.0	-0.2968566406082401	-0.3338794199464128	-0.0731247645712194	19.073497686528643	50.69765024677516	-4.711997889592652	0.578075917561847	25.938386216467737	26.250528972038417	54.3733199760435
8.0	67.0	141.0	0.06569560364400744	0.1894217741922357	-0.053246294821427294	34.919060698154084	39.1532779626227	-1.810304442891038	0.9646821339925047	11.885482792322794	25.34399808191295	52.494192146603275
8.0	69.0	141.0	-0.1367321025139965	-1.2441788657565827	-0.9632258955698036	-45.26852777785551	5.067861147771488	-26.72556115338324	0.048129018147785474	90.49252761329778	25.49795858540225	52.836284157712534
8.0	78.0	141.0	-0.6155778999577468	-0.31451339414006046	0.9700926141647768	1.0318278226511874	40.24254909233649	-8.538721622208543	0.42919235229492014	68.25018100171846	19.867892817316214	41.168630382274664
8.0	79.0	141.0	-0.9150200369229919	-0.4121520467824608	0.9766853346726616	-30.88199583410879	16.49031926590894	-20.06246340740906	0.2537979125976543	80.23547658519266	19.481029262068667	40.37439509619618
8.0	100.0	141.0	-1.5476509580668822	0.2831549374034651	1.7216251555932063	-38.07663701233456	20.163734356405868	-39.42275428616078	0.01089299519856668	133.62812255572837	28.195520102809102	58.44655180808145
8.0	101.0	141.0	-0.20339016873588484	-1.3390696953162582	-1.0335505452205587	-9.815683433064898	45.12118243640296	-25.61355337595934	0.18354593912760353	97.61663976047623	25.49404753603863	52.832050539417835
8.0	104.0	141.0	1.550678212715232	0.04796176906552135	1.6794982851503821	40.235942984821875	-21.19734895345265	-37.37769140473522	0.748709869384764	131.00097982062118	28.42109764918586	58.91161297248954
8.0	113.0	141.0	-0.39120239335436435	0.014341017019236159	2.040663620488394	-0.48355704445868075	20.81325768186856	-2.435443041210453	0.7321952819824198	119.05330894121468	10.119894612096042	21.063581332323494
8.0	116.0	141.0	1.316856205609357	-0.08429050868305342	1.7905919426068548	26.424528244914747	-36.10826803171948	-26.29026953666938	0.9718365987141947	127.44202572743535	25.055603561757696	51.9440893672086
8.0	128.0	141.0	-0.11129355482475933	0.27359517099909375	-1.0941354770454852	18.48416547323912	10.608522733299925	-1.4996474620445794	0.9573952754338495	64.93341119679909	10.314918562269854	21.394822816525316
8.0	152.0	141.0	-0.39376135642156895	0.5201836882517495	-2.065592397365704	17.24987977298728	-10.28914166147539	-3.70029944412389	0.9571249643961512	124.11264414612724	9.860438047720631	20.537996867172733
8.0	169.0	141.0	0.590858764475861	-1.4919692765969392	-1.7976482638736115	-23.87079401498879	34.18088800556827	-32.573825884958524	0.15104395548502503	138.06530216738028	25.543734102544477	52.96233256023846
8.0	184.0	141.0	-0.08325742762426455	-0.12353007918364835	-1.0728874861614994	19.96524359534153	31.379218037476274	-2.03519789423202	0.8736344019571909	62.06164576637078	17.983300718378686	37.263676495632694
9.0	10.0	141.0	-0.08781097613741011	-0.05159116510098652	2.0726029123950163	-16.4468927044378	7.948913579328796	-0.8286290481921386	0.9558901915947521	118.8946824406787	8.828406038059024	18.40321135211868
9.0	19.0	141.0	0.6499489783624793	1.3138788675715345	1.7391890021919678	44.29826130917578	4.241067270197301	-31.488273010386635	0.28935983677705013	130.32100738243676	26.31961491866117	54.56195958285839
9.0	22.0	141.0	0.3912207389268979	0.6308075160600624	1.9605082374688818	19.091592600247584	13.799019507738823	-7.909310059872362	0.7782209207614245	120.11038137706437	11.996963447702754	24.936992548221426
9.0	24.0	141.0	-0.10032830662739857	-0.4938162095879471	0.9820019642550278	-33.0245343064326	17.64303961906996	-5.517055427200381	0.8240435729424126	63.23980169960389	18.272143824730694	37.862288121815624
9.0	30.0	141.0	-1.1986135068074175	1.03228592467221	1.012405743643709	-4.935597341064588	47.05281413845307	-26.893928900672428	0.3565884083509434	107.60711730111878	26.27430625359754	54.45308168629299
9.0	33.0	141.0	-1.0761226789957556	-0.06689319015893193	-2.019685285330472	33.47942018256581	16.651848061290128	-21.332616807400278	0.5282313476006187	131.17659906610666	20.784167996570744	43.11006614283238
9.0	35.0	141.0	-2.058971666108528	0.630547508562989	-0.15845914814337628	7.845723429250514	40.79876009701956	-42.9844646317874	0.7244919270277003	123.711974336968	28.86222819706838	59.819900242710624
9.0	37.0	141.0	-0.14218590160808867	0.12900020983710161	1.0827725203192873	-16.464404433348754	26.881924100195008	-1.9161247927269338	0.9299888163804958	63.00593160539387	15.247508824455913	31.600557670875602
9.0	38.0	141.0	0.388551706243457	1.3880517517146314	2.786484190541439	-18.221940341480664	43.37373954218222	-12.558121100178834	0.6786209553480125	179.7495102366119	23.50907235445716	48.79414874230618
9.0	41.0	141.0	1.2261264623155783	-0.7365007245595967	-2.098644982053796	-43.2367694330417	28.89823389457326	-15.888119861249223	0.5196274250745769	145.51470135998156	26.253661207366243	54.43719901075422
9.0	42.0	141.0	-0.5288391630490854	0.5680037612755718	-0.03633236281783468	17.033001541874878	28.865491251855108	-15.055573945607998	0.6603395909070948	44.51477121913744	17.739270638416503	36.750695949082264
9.0	48.0	141.0	0.3223008854936455	0.2862913054227594	3.0982135933496617	18.28528776549793	-10.075208948859068	-1.9060856136644526	0.9506983886162395	179.2247155469225	10.121481961005626	21.19621462523967
9.0	49.0	141.0	0.8447467816359744	0.5190254165824263	2.9805474901632616	37.13804266562487	-18.88318520499145	-6.854994519858892	0.8563807616631172	179.9730374608516	20.385367981605498	42.33989246840783
9.0	50.0	141.0	0.11724676529020231	0.4202238666508389	1.9862479723790023	36.678412687024775	-36.932899765739926	-1.2801869488790718	0.7960111429293918	116.51651337661247	25.13800060237467	52.10680797055051
9.0	55.0	141.0	-0.7936623171518926	-0.9414084822516283	1.8358905393412246	-45.50698553558851	13.093267983665775	-20.431674682476817	0.5702705830335605	126.65664431143381	24.899436912488774	51.62033875552811
9.0	59.0	141.0	-2.1513300053569337	-1.0571695593135313	1.9675885854823554	-32.76916200568806	-23.4649178079856	-36.932989844860785	0.15598038335641218	177.68374693737735	26.393162228775815	54.75475612476005
9.0	60.0	141.0	1.4534379757994438	-0.855481249569864	-0.8121703632541439	-39.203034115949414	-10.151352867918213	-28.515211154004476	0.11763199468453656	107.25106988535174	23.91222724665913	49.563586098259236
9.0	63.0	141.0	0.24985566999460795	0.09118449941376183	-3.1071272840358817	1.6442603041863975	-19.024882103356926	-0.28093550831335407	0.974870764215783	178.67633885958782	9.220451853631644	19.35080458746734
9.0	64.0	141.0	-0.10118526376834491	-0.05521904016152546	-2.084950278054391	18.272137250872884	-27.941116984154018	0.4296831232510092	0.9862599243720352	119.64128803197355	16.119748825163214	33.45328012146616
9.0	65.0	141.0	0.6897266421141732	-0.4348223728454436	-0.9385045180593538	-32.25655241551948	-1.3161951129751654	-9.823291234771027	0.8094317565361634	71.23098476251738	16.29201138003597	33.767738717019405
9.0	66.0	141.0	-0.10182213028140302	-1.0529143404044783	0.9068575842112228	-29.387051398177533	-17.751055968501348	-17.12358318347242	0.504583784937857	79.8323097378187	18.52289038475273	38.39084872661427
9.0	67.0	141.0	-0.06761558480813357	-0.3943762073578211	1.0118570382354826	-16.038172041246582	-11.158674350843793	-4.042216742216971	0.8911900013685218	62.343472290227794	9.632779476952745	19.981552767738737
9.0	75.0	141.0	1.633080139761509	-1.26788767965784	-0.8065643640037835	-44.1088224198336	6.571059535538532	-39.00198144154417	0.2048291077216463	127.15321232119871	28.603288666383293	59.28614198136826
9.0	78.0	141.0	-0.7803863316860453	-1.23960671158249	1.788347672135319	-25.318511677798504	-36.98480408062786	-25.058614642478915	0.3557002196709296	132.4488953868585	24.791847856396473	51.402147321722076
9.0	105.0	141.0	-0.478212366764828	0.8120201904241474	-0.10404685053669364	48.86668376928481	-12.520418453803247	-21.00556959108154	0.4932096928358074	54.322007525301956	26.382038728027595	54.65204940636609
9.0	106.0	141.0	0.9046047216698163	0.6166971704180662	2.8636791052571158	35.20529636038573	-0.3206399793606677	-13.678170541147635	0.6526138752698878	175.65883499858512	18.235580660857057	37.89468741515132
9.0	113.0	141.0	1.2031859759803434	0.6336410089201953	-2.8148052297576958	-13.127832081181163	-49.52475404635604	-14.514386302990532	0.6587031493584292	179.1103632253063	25.709762530224594	53.34304953936023
9.0	128.0	141.0	0.04442884350245253	-0.3386140308844238	-0.043444509185376186	1.1629508434507985	-39.18419612925623	-2.1194997924549517	0.8839031428098614	19.725132845923234	18.954103032585024	39.26021499100512
9.0	152.0	141.0	-0.01796736007989022	-0.11537991375707599	-1.0623145580103557	18.638423372109216	-50.15746085996851	2.0367038289460773	0.9693829029798438	61.2327469390655	25.85262080078778	53.55793139932489
9.0	184.0	141.0	0.25375824453022683	-0.6530550441582578	-0.0028436913010245132	-14.805703556091412	-27.3877572942222	-8.424124885781456	0.8001422693332008	40.14313492845068	15.571808115487842	32.260732628278454
10.0	7.0	141.0	2.574523105226405	0.5141654339766938	1.4329747857244262	36.772841776975014	-2.1555144504808235	-43.36693935723702	0.28525053660074917	171.37044142602156	27.471190874518108	56.978289866968694
10.0	9.0	141.0	0.08781097613741039	0.051591165100986526	-2.0726029123950163	-14.900748955115718	-10.58397344870432	-0.5650835656558826	0.9558901915947521	118.8946824406787	8.828406038059018	18.40321135211867
10.0	16.0	141.0	0.5137586970772964	2.4713023136964853	0.9435886792036569	32.45150566036974	14.434834868175535	-45.89416317434098	0.3310956319173157	154.39743143205507	28.017957199706665	58.09475478465821
10.0	22.0	141.0	0.6982146451390977	-0.05183566670840267	-0.02321221645265998	-11.663319075385429	-33.319623907508145	-10.055514483212026	0.8223307291666616	40.13688705102353	17.72174416778959	36.712864913380805
10.0	24.0	141.0	-0.3908906746145724	-0.1627548708700072	-1.0627031010308634	16.650359220819144	10.14157381728836	-3.26950164339011	0.8681533813476527	65.54353066294898	9.544012364712053	19.801117271972046
10.0	29.0	141.0	-0.6643296866180985	1.647094548550528	-1.0179626731304112	40.140578774883565	-10.603915932526741	-29.656169071043095	0.37540512084960886	117.28856657818162	24.633199121595876	51.06258869118657
10.0	30.0	141.0	0.3374976616611308	1.4913790781283134	-0.5820348454627707	29.790519048673787	-26.981651759741887	-26.935854532704678	0.40069821675618433	93.7426330325961	23.359861857719252	48.411792954486245
10.0	32.0	141.0	-1.4478619817024945	-1.5487391507111885	-1.8253971687122943	36.04120926514165	19.660625046674976	-27.3050532716712	0.07582931518554603	160.29483368617326	23.80490370668609	49.38523917920239
10.0	33.0	141.0	0.5958935190432456	-0.9647074559524357	1.8560854799259565	-15.528902188523574	-46.262840197536924	-24.645367004661917	0.5723411560058602	124.620663228867	26.394598290536734	54.71308896405365
10.0	35.0	141.0	-0.5288790582590428	2.410453855284348	-1.1438357007957176	18.828318293178118	-33.93339830849069	-44.049710533598095	0.7686017354329415	155.84410906338962	28.34310733854595	58.76866894496439
10.0	37.0	141.0	0.12614273581850705	0.18520906471485957	-0.9765998978600058	16.63851256248869	-9.035465141441701	-1.0780122559409984	0.8858790079752574	57.409163043432116	9.155927972410002	18.990676733234483
10.0	38.0	141.0	1.0105507662127586	0.1879930218541897	1.0115949561117874	32.36564467340311	-14.668843990394006	-11.529966750617188	0.7227307637532547	82.63073652206822	18.036635661187848	37.38622675521606
10.0	41.0	141.0	0.023620952477686464	1.1944572813889411	1.6078234263798723	31.841912348809362	14.393774008450837	-12.738589722471012	0.5637372334798176	114.76878560179959	17.95704346554887	37.24744504888801
10.0	42.0	141.0	0.34596617784117445	0.9432551666952848	-1.9443173049742772	2.816811860234237	-38.26105486505048	-16.999110357511455	0.7044493993123363	125.39522260370363	20.259271188614356	42.019070599875754
10.0	48.0	141.0	0.3213696004897364	-0.1644193795730632	1.0507747838096497	-32.43568789773302	-21.545152896068064	-4.0108357039023925	0.994808197021483	63.65867427279319	18.89934932092626	39.161061088236366
10.0	55.0	141.0	-0.9526946857052851	0.13530953208026625	-0.032939727723285676	19.27339910382947	24.33359380614371	-17.077619131321413	0.6143803914388009	55.16547800500752	17.105248851006735	35.44234468247932
10.0	59.0	141.0	-1.470708963776409	0.9331729938650175	0.7162507511319377	-18.197954810966444	32.06537193266542	-34.603706587980334	0.11187057495117225	107.90503418033495	24.412547693639873	50.5995746814169
10.0	60.0	141.0	-0.048035579041767966	2.1778179632117345	2.2249438406321547	-3.7877758035910114	30.63863592680484	-25.66973293804146	0.07352218627929641	178.4059711833295	19.384335501422065	40.270386386222384
10.0	63.0	141.0	-0.09455568547811456	0.03678722415808841	1.0872816289055893	-32.34547066532895	-2.8230801709017452	-0.9880206037106296	0.9307609558105462	62.567290773080735	15.683016459976908	32.501814016211846
10.0	64.0	141.0	0.1000981106353215	-0.16220254009951032	2.1206650847087833	-48.1757492825982	-13.08979121181882	-1.6861884525524413	0.9421501159667907	121.99494142911463	24.116276511231565	49.99622219831776
10.0	65.0	141.0	0.028573648108353642	-1.0743947808807617	-2.892969305310637	-0.15104273444563798	18.933090769257312	-7.629337266533191	0.8535415649414043	176.82420703566646	9.855407730420865	20.644997919861773
10.0	66.0	141.0	-0.8791977366539391	-0.4460057559930019	-1.009899618822037	-15.628410438276935	24.89393737317393	-15.149466699613647	0.5486935933430974	80.8623322766927	15.965004445792415	33.09763555126054
10.0	67.0	141.0	-0.2865258689988186	-0.1407537322878908	-1.046198896876676	-16.803432808553666	9.095938221394917	-3.240782108993684	0.9352998097737596	62.671233565826334	9.356785010085185	19.411093626469597
10.0	73.0	141.0	0.2567624369151311	2.5532408503644275	1.6256955141303673	-3.5462594183597957	26.210608114465824	-46.86037599610371	0.24450759887695173	174.04956230011234	25.97924670640174	53.89521893250147
10.0	75.0	141.0	0.28889214580957817	2.42830472422393	1.7513693511054365	13.647888145213205	27.630665931041293	-35.70108009116058	0.16071929931640616	172.3395437459656	22.769974455778332	47.25815366052835
10.0	78.0	141.0	-1.1630062565680916	-0.0018991317727796888	0.003909589223331136	-34.10786249753812	31.20490406361567	-23.403941678318045	0.39981002807616994	66.63581539635523	25.016480387722527	51.82846139233678
10.0	106.0	141.0	0.736269220551411	-0.3950137598627108	0.9475864922405794	-31.539642357011353	-40.14928681568059	-17.167719592640264	0.6967236836751294	72.38451359890924	26.006051770307973	53.87987487200933
10.0	113.0	141.0	-0.7559654845134839	0.42006061702933967	1.0020302458323458	-51.382698567511284	25.832556188517422	-13.92967745833243	0.7028129577636706	75.83847697017845	28.56911055419085	59.188601814497424
10.0	122.0	141.0	-0.7315597800728612	2.244689472397233	-0.7586425872471447	30.332611787197738	-16.767894079845227	-45.36619883627306	0.20307337443033813	142.08139329802276	27.563278246804952	57.144299415361765
10.0	128.0	141.0	-0.23912366111365574	-0.20149033043990006	-2.105712740384019	-49.69879898200554	7.455405135935855	-2.783753197803902	0.9280129512151076	121.971459757205	24.300254798418408	50.37692698532333
10.0	171.0	141.0	-0.9704507929789531	2.3590709061260395	0.5008552969003517	11.785833128536417	14.934180916439885	-55.78923154546685	0.4534990946451817	148.94529458625632	28.458076551636342	59.00111714978399
10.0	184.0	141.0	-0.43395947106398425	-0.6087549121452668	-2.008928637958347	-31.433291832079046	16.170888854983183	-7.714653945854369	0.8442520777384427	122.81491188938837	17.468190845006802	36.24444874602385
11.0	0.0	141.0	-0.8332118830891113	0.4852141381239377	1.1416969373957795	-19.11625278978937	44.6416536048547	-14.2985616035627	0.3626146952311198	85.62118992035893	24.44111386984309	50.64573395586897
11.0	3.0	141.0	-1.327255619387137	-0.49811810667012907	-1.9462759052693774	42.290898283829065	25.962863963509466	-25.435499282218565	0.7635856628417945	137.95937386356525	26.92256184474616	55.81534489370674
11.0	5.0	141.0	-0.25898931033375283	-0.8556273414004365	0.895632300538222	-47.148778375482614	8.371009806847551	-14.265411578747441	0.9170249938964772	72.50419995133876	24.12349744536206	49.981840760677905
11.0	13.0	141.0	0.18229270443589365	0.02472619760776862	-2.0875831322924587	17.536160681225752	-26.58560897844462	0.8725064268401326	0.9455317179361954	120.07321849824409	15.382108042452336	31.929056500413086
11.0	14.0	141.0	0.3924167600175887	0.13217641068000419	-2.06323991911986	17.325471738480722	-48.07765811642158	-3.4932304580587807	0.9288111368815055	120.5721645958463	24.73065343123937	51.266599852481484
11.0	17.0	141.0	-0.4150341618071346	-0.3861847661137383	-1.9959949626711257	-0.5581115795964626	22.106102849155846	-2.1723463833096948	0.9563396453857245	118.88546926860495	10.727620015760028	22.31626645390909
11.0	21.0	141.0	0.8325521026846283	0.944332822143475	1.9530611339230868	49.60007709474587	9.853138675247198	-19.535939193714427	0.348521931966144	133.1354114591254	26.173393142955533	54.261443631868076
11.0	23.0	141.0	-0.7312117073141563	-0.11422367880702303	-0.9236880553371773	15.473158401461495	32.45676470053677	-10.128857886234584	0.7603238423665342	67.81548487825177	18.03536844122858	37.37452187059456
11.0	26.0	141.0	-0.4617698096427843	0.8596648678230793	1.0059088724941847	34.69015929205604	27.717465722482025	-8.101071925401337	0.10179443359374762	80.29810231675646	21.791842256386204	45.15812808152639
11.0	27.0	141.0	-0.1644386451530996	-0.002235576572826872	-2.0994563799696597	18.080992208908466	-8.898392578930403	-0.3430181982933487	0.912943522135407	120.6584658053718	9.730801736207503	20.26465132660689
11.0	31.0	141.0	0.6767166383530197	0.7562588879163449	1.9359229109586582	50.64155892816285	-8.244320803757493	-14.308219155126896	0.36648635864257684	125.23644369871799	25.716800760512427	53.31077866634806
11.0	39.0	141.0	-0.3514426012163309	0.2187222080096763	-1.0093376918505923	35.26349208285062	-17.430918887345165	-3.4927004589454214	0.7888786315917938	62.5053070581561	19.066320100513042	39.50620049451489
11.0	77.0	141.0	0.36084401435668484	0.12505676821638642	-2.062753303231767	-0.07193689370466849	-20.511146680670983	-1.1858475177854337	0.9225055694580047	120.19554986048017	9.919378881143423	20.65234481108819
11.0	81.0	141.0	-0.7137841815053042	-1.760500724419911	-2.1776720469277704	-6.260532851275663	51.82141318286038	-27.41708553917683	0.02492192586262998	165.57495121826096	28.466166883243798	59.031354562771114
11.0	82.0	141.0	-0.7044618606761348	-1.6336974591892415	-2.508092862390595	11.750796416215428	43.63057712913463	-26.107295743488116	0.8891183217366522	176.18581425243454	25.19503430783201	52.2757604610621
11.0	83.0	141.0	-0.8650707239754264	-1.477131751506937	-2.5797584777055493	28.30095793312886	39.81806218345807	-22.565998617384157	0.6006005605061842	177.38961520393343	25.98005338987733	53.90020416427316
11.0	84.0	141.0	-0.03142741825948827	0.8655927726079857	1.942992328452362	-1.8105687988226844	38.53212724884673	-12.185211616578897	0.3542727152506493	121.88601780661999	19.530930164962196	40.50935484004196
11.0	96.0	141.0	1.2073053345186462	-0.4779042271327758	-1.1016435129457636	-46.91551627305277	-3.3347807677795434	-20.285217497336923	0.4064905802408847	97.5644177477675	24.729902400250158	51.25013244764524
11.0	103.0	141.0	0.7490761174228229	0.7944609181097887	-2.891900492445565	-16.63886581512909	-30.7038710801145	-12.50293942092941	0.9049612601598079	177.11136239932912	17.908581099133325	37.2217466102801
11.0	115.0	141.0	0.2779788313995718	-0.3861335559189049	-0.011579840930187074	0.2669192601133019	-37.74441126664658	-6.5241731271798304	0.9324432373046774	27.2685444761683	18.49367692526951	38.308003970410944
11.0	129.0	141.0	-0.2783821061649247	0.16001518714900273	2.0714264997572718	-18.0934012280412	30.601356815494757	-2.987607492852158	0.9068505605061785	120.10142807883172	17.22412263887013	35.73701043289022
11.0	151.0	141.0	0.3118513590980116	-0.28798248303826135	-0.022619997366512476	-16.823641640746533	-13.316552771974143	-3.708955284806737	0.9838063557942102	24.355548652351157	10.512650937967084	21.77848805437875
11.0	153.0	141.0	-0.8575790651109471	-0.18060263532774531	0.9337235282488857	-35.440410598783295	38.712780504606606	-14.344091085395885	0.2778859456380207	73.37213481823449	26.26917873233755	54.4251313794128
11.0	161.0	141.0	-1.2974959808638575	-1.2049257293151685	2.51691927342784	-28.079704402615288	-34.52677116259417	-28.800293551047048	0.5628004391988097	176.32048378294857	25.5930664963733	53.0989158019385
11.0	163.0	141.0	0.6685480606258498	-0.25634706964841314	-1.1095215071310116	-34.415910275044624	0.6228128128469228	-5.196152959978875	0.8526802062988238	75.6588176872093	16.80700779700106	34.83656828316383
11.0	164.0	141.0	-0.5145447987055578	-0.16728520629815305	2.0712815144887546	-36.3751081649211	20.67272277805141	-6.78664307024896	0.7021517435709619	122.65777654693778	20.46393510990515	42.43997447022345
11.0	166.0	141.0	0.5810189028889385	-0.7651632937434965	-0.036354953531551396	-13.365048689408576	-45.02250868214885	-21.089697748201306	0.877464294433588	55.0868309054926	24.855649527461328	51.49126668794594
11.0	167.0	141.0	-0.9133827189591603	-0.9304905562099207	2.78277838581048	-31.191533968493225	-21.19556734962027	-16.062553842712248	0.8007794539133686	176.07559104728952	19.78990958884373	41.10490772086721
11.0	176.0	141.0	-1.5620265428727484	-1.1985840079398256	2.4031356846607075	-41.61669469224033	-18.09556667525107	-34.72267377796926	0.546032396952309	178.00086067501144	27.58754385155086	57.225121025302286
11.0	178.0	141.0	0.2118624178722472	0.012945986463962566	-3.100680697045885	-18.547527770309536	9.2751257327099	-1.6457251028304416	0.8661160151163741	178.0716885020363	10.04348353760704	21.033459747026217
12.0	15.0	141.0	-0.019716201341541645	0.18898110134705023	-0.005138578205086158	-1.9599369458049143	-20.982250798151885	-1.391435348971036	0.8245162963867164	10.890568332484358	10.196483323745845	21.12033197439591
12.0	18.0	141.0	0.29610203657543993	0.4455928765002974	0.9238330613964519	16.282751969699998	10.013774448201339	-8.004743874142076	0.5952341715494771	61.167020479465094	10.005494070622106	20.75136891508161
12.0	19.0	141.0	-1.6840964041897877	1.1764921778975477	-1.5726174354659481	29.367840383812045	-10.801942350650059	-41.3351756785576	0.7043240865071593	148.23382812380268	25.030043026861733	51.908016682152656
12.0	33.0	141.0	0.24040655779801856	2.0699489522143035	-0.25075859807935713	26.525517032021657	-29.754781836327297	-43.966378725580284	0.46545257568359144	120.25787470471745	28.65243118640056	59.383481861852616
12.0	35.0	141.0	0.5142664414771233	0.5043645190361373	0.9094700996899282	12.933631424966102	-51.09748118454215	-11.275216089647273	0.2691919962565099	66.47272041685795	26.023600314125748	53.91389331622111
12.0	36.0	141.0	-0.2771645369695113	1.2914474980126527	-1.1489272588108805	24.150646513240723	-1.7949391888264117	-24.55959766538793	0.9940556844075905	100.3034694390721	16.65239680892205	34.535692578136235
12.0	40.0	141.0	0.11957925905162609	0.5609137540763475	-0.07064891767636683	15.208698267233009	-29.752819095107423	-8.23545199455176	0.4518427530924476	33.10856875027106	16.61531783905977	34.41934530685859
12.0	44.0	141.0	-1.4029404347055325	1.1079204244970031	-1.7557706067622678	31.017769753751402	7.898149759426261	-40.247640955572514	0.8162623087565104	143.56520541211253	24.827167501757977	51.48430705138856
12.0	47.0	141.0	1.8328517330109353	-0.28791098248617225	2.2849334841476994	35.97749389364102	25.6333159444246	-37.23047737653467	0.9408616383870461	168.64007279160688	27.89211858650069	57.846508607644985
12.0	73.0	141.0	-1.171631396829593	-0.6249511115712585	1.7989014530397989	-46.69488706729544	-29.28145786892899	-20.987269725570584	0.7176986694335953	128.10867956041224	28.474076013145055	59.01932797102005
12.0	74.0	141.0	1.5550712750685842	-0.08044483078524188	-2.7109753694587115	-46.88297539678141	-11.693308111557425	-21.627723760504978	0.7922351837158197	179.12703756044334	25.558801231926807	53.030928496518825
12.0	86.0	141.0	0.37988815600230835	-0.29521948588636393	-2.1210746007521433	-19.83576699174007	50.07719269815586	-3.120673615894116	0.6938721338907887	124.61571270326596	26.04848726130925	53.99677686226884
12.0	95.0	141.0	-0.6226054065124361	-0.3699451936308789	1.959533180392093	-34.42507463501364	18.548266646976266	-9.202471861053773	0.5976181030273445	119.6956313098884	19.39516096311773	40.226529987194326
12.0	117.0	141.0	0.09788470236000853	-0.1441030094408942	-1.1229831727040946	-19.130097917574425	-51.9236879943704	1.4303533403993107	0.7269220987955726	65.11176427375727	26.724957496353944	55.3657599085352
12.0	120.0	141.0	0.17035581698970367	-0.21727821103183845	-2.0723736895684306	-19.986040852517398	-29.327466309883896	-0.8359373876657177	0.9193831761678082	119.78742494641193	17.13933812282568	35.56138163888678
12.0	121.0	141.0	-0.17549217621911148	-0.2727372929447509	0.9210768443100152	-20.02808630099348	-8.649542936981701	-1.295075603280686	0.5950637817382813	55.94972292802846	10.551318186451036	21.876234145870413
12.0	124.0	141.0	0.4714102226395642	-0.1629606113703749	3.0371412890141998	-1.455034851591968	-42.13634374022884	-1.9439336192321184	0.8399309158325181	176.34642202345108	20.377177094299576	42.31832320754631
12.0	131.0	141.0	-0.6777350638516829	-0.3279779186537932	1.9816909362777735	-35.05068461558713	40.48724813021479	-10.980252466954449	0.6795623779296894	121.46155662714703	26.392577619469467	54.70674264399061
12.0	134.0	141.0	1.2102582221188412	0.45544020039852556	1.6782759839759556	28.423762991072678	17.032486034456692	-21.751210411117746	0.5408669789632166	121.39082822022003	19.136982753847715	39.69407762442764
12.0	145.0	141.0	0.19824501788750357	-0.10312978296506828	3.091519821570122	0.9307628725583541	38.41496260637517	-1.9578291003212138	0.9949619928995294	177.59318009469584	18.576251638532856	38.60072794658946
12.0	147.0	141.0	0.14240530880801036	-0.14644666681213866	1.9900346653781735	1.4952750336205796	56.19898877540126	-0.6954883393445703	0.7424934387207032	114.6196859055532	27.144550967044967	56.25875802665407
12.0	150.0	141.0	0.21285713535116202	-0.4026422809511886	-1.1297097166211236	-19.28499838442239	28.012031491202194	-1.6999687823839567	0.5839515686035159	69.78976414617705	16.439853736633637	34.07284311328694
12.0	154.0	141.0	0.928683702190838	-0.5990956190844965	-1.9024621629877474	-45.84194089172851	26.54999112579155	-21.883208195014156	0.7629283269246423	126.06023688185272	27.672739773846725	57.359402940300875
12.0	155.0	141.0	0.6030923551237595	-0.5224474191754056	-1.9377981517639746	-35.59840699028817	0.19112377582949946	-10.458132152452166	0.8981478373209596	120.07168775285675	17.91347822223458	37.162445694997395
12.0	160.0	141.0	1.0519204961468283	-0.5184256517665279	-1.8523867810235568	-46.26196509618815	7.9223289923088664	-22.142901369463882	0.7341748555501298	125.61554027419068	25.055602662858295	51.94273222457832
12.0	170.0	141.0	-0.8566217180215423	0.14478968904844894	2.9599112015573055	-35.92157506069446	-19.104867647459763	-7.640297054275652	0.6745446523030594	176.74461000028055	19.986576871428344	41.511992253908744
12.0	171.0	141.0	-0.33431789065870826	-0.4977592491884153	0.8867330551685562	-35.996971907519814	-38.87092311694106	-5.639563019623473	0.5087071736653654	61.331331310234454	25.72257326048123	53.28865873485196
12.0	179.0	141.0	0.10451250838653862	-0.2841187537468641	-1.1322374554797792	-17.827648571393027	8.564652841916882	-0.5581034513118612	0.6738194783528642	67.15123989642163	9.552729789336283	19.82078251069428
12.0	181.0	141.0	-0.010244487683747	0.5493596053578866	-1.1584594511752415	16.986361857295968	47.03334650710646	-7.548248737297138	0.8081219991048156	73.4622440481239	24.41673940183291	50.58944713109834
12.0	182.0	141.0	-0.04238104338509064	0.5048759516539667	-0.04154376083111125	16.463385276894698	28.04688851589846	-8.40344246063625	0.5058029174804664	29.126424532899254	16.21725742871738	33.593857729522455
12.0	183.0	141.0	-0.048777522771233366	0.12224278028721523	1.0420420243840802	0.3745840439773076	18.770990200876742	-1.462116319876536	0.9022354125976502	60.17895829561282	9.091883813660294	18.860841566189585
12.0	187.0	141.0	0.09798833730129942	1.093964759467353	-0.12728144242637948	31.865692469135478	36.87937607624095	-20.477425016905308	0.4348261515299475	63.351650237995905	25.523803959075742	52.87776690451384
13.0	8.0	141.0	-0.24945272425106346	-0.2655981130339868	-0.003762437894492378	18.92399887635065	50.27589789945758	-8.652505036316828	0.8383669535318994	20.87825305898033	26.270041473032123	54.41307076105441
13.0	11.0	141.0	-0.1822927044358937	-0.024726197607768757	2.0875831322924587	-14.166336708135205	-28.510923550329082	-1.2308315223587414	0.9455317179361954	120.07321849824409	15.382108042452336	31.929056500413086
[truncated: 5,518 more rows]

## Sheet: Figure 4f
Column1
angular_score
0.462368939717609
0.25660082499186154
0.09869257609049414
0.4901419003804519
0.33291636572943767
0.32847970962524403
0.5205161412556956
0.34721361796061134
0.4638152864244229
[truncated: 14,377 more rows]

## Sheet: Figure 5c
Column1	Column2	Column3	Column4	Column5	Column6	Column7	Column8	Column9	Column10	Column11	Column12	Column13	Column14	Column15	Column16	Column17	Column18	Column19	Column20	Column21	Column22	Column23	Column24	Column25	Column26	Column27	Column28	Column29	Column30	Column31	Column32	Column33	Column34	Column35	Column36	Column37	Column38	Column39	Column40	Column41	Column42	Column43	Column44	Column45	Column46	Column47	Column48	Column49	Column50
[truncated: 8 more rows]
[truncated: 51 more columns]

[truncated: 10 more sheets: Figure 5d, Figure 5e, Figure 5g, Figure 5h, Figure 5i, Figure 6 untreated, Figure 6 treated, SuppTable 3, SuppFigure 7 untreated, SuppFigure 7 treated]
